# Supplementary material for: The Use of Edge-Betweenness Clustering to Investigate Biological Function in Protein Interaction Networks
Source: BMC Bioinformatics. 2005 Mar 1;6:39. doi: 10.1186/1471-2105-6-39 (PMC555937; doi:10.1186/1471-2105-6-39)
Supplement: Additional File 1 — These files provide information on all the clusters (of size > 1) formed when the Gavin, Uetz and Lehner datasets were clustered. Each file name begins with the name of the dataset used in clustering, followed by the number of edges removed to perform the clustering. The files with a name ending 'clusters.txt' list all the members of each cluster and all the GO terms which were found to be significant for that cluster. Files ending with 'proteins-per-GO.txt', give further detail, showing the transcripts in the cluster which had the significant GO annotations. The examples provided show each dataset with the 'best' number of edges removed (see Results section: Difference in clustering between the datasets). For the smallest (Lehner) dataset, examples with greater and fewer numbers of edges removed are also provided. [file 1471-2105-6-39-S1.txt]

CLUSTER: 62 SIZE 8
Members of cluster
YBL064C, YPL138C, YAR003W, YHR119W, YDR469W, YDR069C, YBR175W, YLR015W

Significant GO terms for this cluster (cluster proteins with this annotation/cluster size)
   biological_process
      GO:6139  nucleobase, nucleoside, nucleotide and nucleic acid metabolism  7/8
      GO:8152  metabolism  7/8
      GO:8151  cell growth and/or maintenance  7/8
   cellular_component
   molecular_process


CLUSTER: 113 SIZE 4
Members of cluster
YBR200W, YNL007C, YAL041W, YER114C

Significant GO terms for this cluster (cluster proteins with this annotation/cluster size)
   biological_process
      GO:7154  cell communication  2/4
   cellular_component
   molecular_process


CLUSTER: 59 SIZE 10
Members of cluster
YBR160W, YDL155W, YKR091W, YIR031C, YMR199W, YBR295W, YPL014W, YPL256C, YLR079W, YBR135W

Significant GO terms for this cluster (cluster proteins with this annotation/cluster size)
   biological_process
      GO:8283  cell proliferation  6/10
   cellular_component
   molecular_process


CLUSTER: 32 SIZE 42
Members of cluster
YIL115C, YNL005C, YOR201C, YCR046C, YDR115W, YNL252C, YDR462W, YGR091W, YML009C, YDR405W, YBL038W, YJL063C, YDR296W, YKR085C, YKL170W, YGR220C, YKL167C, YDR322W, YJL041W, YOR150W, YCR071C, YPR100W, YGR076C, YDR237W, YJL061W, YKR006C, YMR225C, YNL185C, YBR282W, YGL064C, YLR439W, YMR193W, YMR024W, YFR002W, YLR312WA, YMR047C, YNL284C, YML025C, YLR189C, YBR122C, YCL012W, YDR116C

Significant GO terms for this cluster (cluster proteins with this annotation/cluster size)
   biological_process
      GO:9987  cellular process  36/42
      GO:7582  physiological processes  36/42
      GO:8152  metabolism  33/42
      GO:19538  protein metabolism  27/42
      GO:9059  macromolecule biosynthesis  27/42
      GO:9058  biosynthesis  27/42
      GO:6139  nucleobase, nucleoside, nucleotide and nucleic acid metabolism  6/42
   cellular_component
   molecular_process


CLUSTER: 34 SIZE 6
Members of cluster
YEL036C, YPL094C, YDR245W, YBR171W, YLR292C, YOR254C

Significant GO terms for this cluster (cluster proteins with this annotation/cluster size)
   biological_process
      GO:8151  cell growth and/or maintenance  5/6
      GO:6810  transport  4/6
   cellular_component
   molecular_process


CLUSTER: 124 SIZE 2
Members of cluster
YPL003W, YPR066W

Significant GO terms for this cluster (cluster proteins with this annotation/cluster size)
   biological_process
      GO:19538  protein metabolism  2/2
      GO:9057  macromolecule catabolism  2/2
      GO:9056  catabolism  2/2
   cellular_component
   molecular_process


CLUSTER: 85 SIZE 7
Members of cluster
YPR056W, YDR037W, YNL023C, YDR311W, YLR005W, YNL135C, YKL028W

Significant GO terms for this cluster (cluster proteins with this annotation/cluster size)
   biological_process
      GO:8283  cell proliferation  3/7
      GO:6259  DNA metabolism  2/7
      GO:6950  response to stress  2/7
      GO:6974  response to DNA damage stimulus  2/7
      GO:9719  response to endogenous stimulus  2/7
   cellular_component
   molecular_process


CLUSTER: 60 SIZE 6
Members of cluster
YGR180C, YJL026W, YPL153C, YJR140C, YIL070C, YJL115W

Significant GO terms for this cluster (cluster proteins with this annotation/cluster size)
   biological_process
      GO:6139  nucleobase, nucleoside, nucleotide and nucleic acid metabolism  5/6
      GO:6259  DNA metabolism  3/6
      GO:278  mitotic cell cycle  2/6
      GO:84  S phase of mitotic cell cycle  2/6
      GO:7049  cell cycle  2/6
      GO:67  DNA replication and chromosome cycle  2/6
   cellular_component
   molecular_process


CLUSTER: 1 SIZE 8
Members of cluster
YNL221C, YGR030C, YNL282W, YBL018C, YBR167C, YBR257W, YHR062C, YAL033W

Significant GO terms for this cluster (cluster proteins with this annotation/cluster size)
   biological_process
      GO:16070  RNA metabolism  8/8
      GO:42254  ribosome biogenesis and assembly  8/8
      GO:6139  nucleobase, nucleoside, nucleotide and nucleic acid metabolism  8/8
      GO:8151  cell growth and/or maintenance  8/8
      GO:16043  cell organization and biogenesis  8/8
      GO:8152  metabolism  8/8
      GO:7028  cytoplasm organization and biogenesis  8/8
   cellular_component
   molecular_process


CLUSTER: 29 SIZE 34
Members of cluster
YOR158W, YDR337W, YNL306W, YGR215W, YJR113C, YJR101W, YIL093C, YGR084C, YDR347W, YMR188C, YHL004W, YDR036C, YGR170W, YBR251W, YNR037C, YOR243C, YGL129C, YNL137C, YNL186W, YHR059W, YPL118W, YKL003C, YOR205C, YPL013C, YMR158W, YBL090W, YKL155C, YDL045WA, YDR175C, YOL115W, YBR146W, YOR356W, YDR041W, YGR150C

Significant GO terms for this cluster (cluster proteins with this annotation/cluster size)
   biological_process
      GO:8152  metabolism  24/34
      GO:19538  protein metabolism  23/34
      GO:9059  macromolecule biosynthesis  22/34
      GO:9058  biosynthesis  22/34
      GO:8151  cell growth and/or maintenance  2/34
      GO:6139  nucleobase, nucleoside, nucleotide and nucleic acid metabolism  1/34
   cellular_component
   molecular_process


CLUSTER: 122 SIZE 6
Members of cluster
YNL261W, YML065W, YBR060C, YHR118C, YLL004W, YPR162C

Significant GO terms for this cluster (cluster proteins with this annotation/cluster size)
   biological_process
      GO:278  mitotic cell cycle  6/6
      GO:84  S phase of mitotic cell cycle  6/6
      GO:6259  DNA metabolism  6/6
      GO:6139  nucleobase, nucleoside, nucleotide and nucleic acid metabolism  6/6
      GO:7049  cell cycle  6/6
      GO:8283  cell proliferation  6/6
      GO:8151  cell growth and/or maintenance  6/6
      GO:8152  metabolism  6/6
      GO:67  DNA replication and chromosome cycle  6/6
   cellular_component
   molecular_process


CLUSTER: 58 SIZE 10
Members of cluster
YIL112W, YOL068C, YCR033W, YGL194C, YMR273C, YAR002W, YKR029C, YBR103W, YDR155C, YLR347C

Significant GO terms for this cluster (cluster proteins with this annotation/cluster size)
   biological_process
      GO:8150  biological_process  6/10
      GO:8150  biological_process  6/10
      GO:9987  cellular process  2/10
      GO:7582  physiological processes  2/10
      GO:8152  metabolism  1/10
   cellular_component
   molecular_process


CLUSTER: 3 SIZE 15
Members of cluster
YNL084C, YHR016C, YBL047C, YLR337W, YOR181W, YNL106C, YPR171W, YML001W, YBL007C, YHR114W, YNL243W, YCR029CA, YJL201W, YDR348C, YFR024CA

Significant GO terms for this cluster (cluster proteins with this annotation/cluster size)
   biological_process
      GO:6810  transport  6/15
      GO:3  reproduction  5/15
      GO:7275  development  5/15
      GO:19954  asexual reproduction  5/15
   cellular_component
   molecular_process


CLUSTER: 81 SIZE 6
Members of cluster
YDL225W, YLR314C, YJL060W, YJR076C, YCR002C, YHR107C

Significant GO terms for this cluster (cluster proteins with this annotation/cluster size)
   biological_process
      GO:8283  cell proliferation  5/6
      GO:8151  cell growth and/or maintenance  5/6
      GO:3  reproduction  4/6
      GO:7275  development  4/6
      GO:19954  asexual reproduction  4/6
   cellular_component
   molecular_process


CLUSTER: 27 SIZE 2
Members of cluster
YDL056W, YLR182W

Significant GO terms for this cluster (cluster proteins with this annotation/cluster size)
   biological_process
      GO:8283  cell proliferation  2/2
   cellular_component
   molecular_process


CLUSTER: 2 SIZE 56
Members of cluster
YBR065C, YDR283C, YBR055C, YKL095W, YPR101W, YAL032C, YLR298C, YLL036C, YDR364C, YIL061C, YPL178W, YPR082C, YDR473C, YCR063W, YDR416W, YPR178W, YBR152W, YKL173W, YDL098C, YML046W, YDL087C, YDL209C, YGR013W, YDL043C, YLR147C, YDL030W, YPR182W, YLR117C, YMR240C, YBR119W, YDR240C, YMR288W, YJL203W, YDR432W, YML049C, YDR235W, YPL213W, YLR275W, YGL120C, YPL151C, YLR424W, YHR086W, YBL074C, YHR165C, YER013W, YJR084W, YGL128C, YFL018WA, YGR278W, YKL012W, YGR074W, YIR009W, YJR050W, YOR308C, YER029C, YMR213W

Significant GO terms for this cluster (cluster proteins with this annotation/cluster size)
   biological_process
      GO:8152  metabolism  45/56
      GO:9987  cellular process  45/56
      GO:7582  physiological processes  45/56
      GO:6139  nucleobase, nucleoside, nucleotide and nucleic acid metabolism  44/56
      GO:16070  RNA metabolism  43/56
      GO:8151  cell growth and/or maintenance  3/56
      GO:19538  protein metabolism  1/56
   cellular_component
   molecular_process


CLUSTER: 28 SIZE 7
Members of cluster
YCL037C, YML105C, YDL092W, YPL210C, YKL122C, YPL243W, YPR088C

Significant GO terms for this cluster (cluster proteins with this annotation/cluster size)
   biological_process
      GO:8151  cell growth and/or maintenance  6/7
      GO:6810  transport  6/7
   cellular_component
   molecular_process


CLUSTER: 38 SIZE 50
Members of cluster
YGR145W, YPR137W, YDR324C, YDR365C, YBL004W, YNR043W, YDL213C, YLR186W, YHR011W, YBR247C, YER127W, YDL148C, YCL031C, YKR060W, YPL217C, YEL050C, YJL109C, YPL212C, YOL010W, YLL011W, YLR003C, YDL166C, YHR169W, YGR128C, YHR148W, YBL003C, YLR409C, YOR078W, YGL171W, YCR055C, YKL101W, YJL069C, YMR093W, YLR222C, YDR449C, YJR002W, YOR059C, YLR197W, YJL168C, YCL059C, YPR144C, YLR129W, YDR299W, YNL075W, YKL099C, YNR054C, YHR196W, YPL126W, YGR090W, YNL132W

Significant GO terms for this cluster (cluster proteins with this annotation/cluster size)
   biological_process
      GO:9987  cellular process  22/50
      GO:7582  physiological processes  22/50
      GO:16043  cell organization and biogenesis  13/50
      GO:7028  cytoplasm organization and biogenesis  13/50
      GO:42254  ribosome biogenesis and assembly  13/50
      GO:16070  RNA metabolism  12/50
   cellular_component
   molecular_process


CLUSTER: 57 SIZE 12
Members of cluster
YJL005W, YOR244W, YNL138W, YGR233C, YEL018W, YFL039C, YHR099W, YFL024C, YNL107W, YJL081C, YDR359C, YPR023C

Significant GO terms for this cluster (cluster proteins with this annotation/cluster size)
   biological_process
      GO:8283  cell proliferation  4/12
      GO:7154  cell communication  2/12
   cellular_component
   molecular_process


CLUSTER: 23 SIZE 6
Members of cluster
YBR123C, YPL007C, YGR047C, YDR362C, YAL001C, YOR110W

Significant GO terms for this cluster (cluster proteins with this annotation/cluster size)
   biological_process
      GO:8152  metabolism  6/6
      GO:6139  nucleobase, nucleoside, nucleotide and nucleic acid metabolism  6/6
   cellular_component
   molecular_process


CLUSTER: 87 SIZE 10
Members of cluster
YAL003W, YPL226W, YBR025C, YBR118W, YIR033W, YER086W, YNL088W, YKL081W, YGL245W, YPL048W

Significant GO terms for this cluster (cluster proteins with this annotation/cluster size)
   biological_process
      GO:19538  protein metabolism  4/10
      GO:9059  macromolecule biosynthesis  4/10
      GO:9058  biosynthesis  4/10
   cellular_component
   molecular_process


CLUSTER: 35 SIZE 21
Members of cluster
YBL075C, YOR123C, YIL035C, YOR061W, YLR418C, YOL145C, YPR181C, YOR039W, YMR172W, YPR133C, YGL244W, YBR279W, YGR270W, YML069W, YDL195W, YKL088W, YGR116W, YER103W, YGL019W, YOR250C, YGL207W

Significant GO terms for this cluster (cluster proteins with this annotation/cluster size)
   biological_process
      GO:6139  nucleobase, nucleoside, nucleotide and nucleic acid metabolism  11/21
      GO:6464  protein modification  4/21
      GO:6796  phosphate metabolism  4/21
      GO:6793  phosphorus metabolism  4/21
      GO:16310  phosphorylation  4/21
   cellular_component
   molecular_process


CLUSTER: 105 SIZE 2
Members of cluster
YMR167W, YNL082W

Significant GO terms for this cluster (cluster proteins with this annotation/cluster size)
   biological_process
      GO:6974  response to DNA damage stimulus  2/2
      GO:9719  response to endogenous stimulus  2/2
      GO:6259  DNA metabolism  2/2
      GO:6950  response to stress  2/2
   cellular_component
   molecular_process


CLUSTER: 53 SIZE 22
Members of cluster
YPR086W, YPL228W, YOL078W, YMR146C, YBR086C, YNL244C, YLR039C, YDL149W, YNL029C, YLR359W, YPR041W, YGL130W, YAL035W, YMR309C, YBR079C, YPL001W, YLR192C, YDR429C, YDR091C, YGR102C, YER036C, YOR361C

Significant GO terms for this cluster (cluster proteins with this annotation/cluster size)
   biological_process
      GO:19538  protein metabolism  8/22
      GO:9059  macromolecule biosynthesis  8/22
      GO:9058  biosynthesis  8/22
   cellular_component
   molecular_process


CLUSTER: 65 SIZE 26
Members of cluster
YOR310C, YPR107C, YAL043C, YHL035C, YLR115W, YOR179C, YGR156W, YNL317W, YCL046W, YNL222W, YDR195W, YKR002W, YJL033W, YGL044C, YKL059C, YDR228C, YDR301W, YOR344C, YML030W, YLR221C, YMR061W, YJR093C, YLR277C, YER133W, YKL193C, YBR105C

Significant GO terms for this cluster (cluster proteins with this annotation/cluster size)
   biological_process
      GO:8152  metabolism  17/26
      GO:6139  nucleobase, nucleoside, nucleotide and nucleic acid metabolism  16/26
      GO:16070  RNA metabolism  14/26
      GO:8151  cell growth and/or maintenance  4/26
   cellular_component
   molecular_process


CLUSTER: 33 SIZE 40
Members of cluster
YDR404C, YNL151C, YPR032W, YOR341W, YLL034C, YOR210W, YFR028C, YDR045C, YOL005C, YBR154C, YKL213C, YDL150W, YGR063C, YOR116C, YOR151C, YKR025W, YPR010C, YGR186W, YHL021C, YNR003C, YPR187W, YGR005C, YGL156W, YAL005C, YBL058W, YIL021W, YPR190C, YJL140W, YKL144C, YNL248C, YOR340C, YOR224C, YJR063W, YPR110C, YKL067W, YJL011C, YDL115C, YDR005C, YNL113W, YGL070C

Significant GO terms for this cluster (cluster proteins with this annotation/cluster size)
   biological_process
      GO:9987  cellular process  34/40
      GO:7582  physiological processes  34/40
      GO:8152  metabolism  32/40
      GO:6139  nucleobase, nucleoside, nucleotide and nucleic acid metabolism  29/40
      GO:8151  cell growth and/or maintenance  5/40
   cellular_component
   molecular_process


CLUSTER: 6 SIZE 15
Members of cluster
YOR270C, YGR020C, YLR274W, YOR332W, YHR039CB, YPR036W, YGL201C, YLR447C, YJR033C, YBR128C, YEL051W, YDL185W, YKL080W, YBR127C, YPL120W

Significant GO terms for this cluster (cluster proteins with this annotation/cluster size)
   biological_process
      GO:9987  cellular process  14/15
      GO:7582  physiological processes  14/15
      GO:8151  cell growth and/or maintenance  14/15
      GO:6259  DNA metabolism  3/15
   cellular_component
   molecular_process


CLUSTER: 24 SIZE 4
Members of cluster
YOR173W, YPR025C, YDR460W, YDL108W

Significant GO terms for this cluster (cluster proteins with this annotation/cluster size)
   biological_process
      GO:8283  cell proliferation  3/4
   cellular_component
   molecular_process


CLUSTER: 88 SIZE 7
Members of cluster
YML097C, YPR055W, YDR166C, YLR166C, YIL068C, YER008C, YBR102C

Significant GO terms for this cluster (cluster proteins with this annotation/cluster size)
   biological_process
      GO:3  reproduction  6/7
      GO:7275  development  6/7
      GO:6810  transport  6/7
      GO:8283  cell proliferation  6/7
      GO:8151  cell growth and/or maintenance  6/7
      GO:19954  asexual reproduction  6/7
   cellular_component
   molecular_process


CLUSTER: 4 SIZE 17
Members of cluster
YJR144W, YMR234W, YHR122W, YNL312W, YDR097C, YCR028CA, YHR164C, YML032C, YCR092C, YAR007C, YMR190C, YDL156W, YJL173C, YDR499W, YIR002C, YLR234W, YBR136W

Significant GO terms for this cluster (cluster proteins with this annotation/cluster size)
   biological_process
      GO:6259  DNA metabolism  9/17
      GO:6950  response to stress  8/17
      GO:9719  response to endogenous stimulus  8/17
      GO:8283  cell proliferation  7/17
      GO:6974  response to DNA damage stimulus  6/17
      GO:278  mitotic cell cycle  5/17
      GO:84  S phase of mitotic cell cycle  5/17
      GO:7049  cell cycle  5/17
      GO:67  DNA replication and chromosome cycle  5/17
   cellular_component
   molecular_process


CLUSTER: 36 SIZE 8
Members of cluster
YDL060W, YGR081C, YOR056C, YGR054W, YPL266W, YOR145C, YNL207W, YKL143W

Significant GO terms for this cluster (cluster proteins with this annotation/cluster size)
   biological_process
      GO:9987  cellular process  2/8
      GO:7582  physiological processes  2/8
   cellular_component
   molecular_process


CLUSTER: 114 SIZE 5
Members of cluster
YMR064W, YOL123W, YDR023W, YMR282C, YDR350C

Significant GO terms for this cluster (cluster proteins with this annotation/cluster size)
   biological_process
      GO:9059  macromolecule biosynthesis  2/5
      GO:9058  biosynthesis  2/5
   cellular_component
   molecular_process


CLUSTER: 26 SIZE 7
Members of cluster
YAL002W, YDR080W, YPL045W, YLR148W, YMR231W, YLR396C, YDL077C

Significant GO terms for this cluster (cluster proteins with this annotation/cluster size)
   biological_process
      GO:6810  transport  3/7
   cellular_component
   molecular_process


CLUSTER: 76 SIZE 12
Members of cluster
YBL087C, YNL313C, YBL085W, YPL208W, YDR361C, YLR058C, YPL160W, YKL104C, YOL098C, YJR121W, YBR238C, YPL111W

Significant GO terms for this cluster (cluster proteins with this annotation/cluster size)
   biological_process
      GO:9987  cellular process  4/12
      GO:7582  physiological processes  4/12
   cellular_component
   molecular_process


CLUSTER: 128 SIZE 6
Members of cluster
YLR371W, YMR267W, YBR011C, YLR425W, YPL066W, YDL203C

Significant GO terms for this cluster (cluster proteins with this annotation/cluster size)
   biological_process
      GO:9987  cellular process  1/6
      GO:7582  physiological processes  1/6
   cellular_component
   molecular_process


CLUSTER: 46 SIZE 13
Members of cluster
YLR212C, YNL126W, YHR172W, YDR186C, YBR125C, YMR205C, YPL204W, YNL250W, YBL056W, YDR071C, YNL045W, YBR097W, YGR240C

Significant GO terms for this cluster (cluster proteins with this annotation/cluster size)
   biological_process
      GO:6974  response to DNA damage stimulus  2/13
      GO:6950  response to stress  2/13
      GO:9719  response to endogenous stimulus  2/13
   cellular_component
   molecular_process


CLUSTER: 25 SIZE 13
Members of cluster
YDR477W, YNL267W, YER027C, YDR028C, YDR422C, YER129W, YDR001C, YGL252C, YGL208W, YGL115W, YBR001C, YER177W, YDR099W

Significant GO terms for this cluster (cluster proteins with this annotation/cluster size)
   biological_process
      GO:7154  cell communication  5/13
      GO:6464  protein modification  2/13
      GO:6796  phosphate metabolism  2/13
      GO:6793  phosphorus metabolism  2/13
      GO:16310  phosphorylation  2/13
   cellular_component
   molecular_process


CLUSTER: 56 SIZE 5
Members of cluster
YFL008W, YJL074C, YJL008C, YER147C, YDL003W

Significant GO terms for this cluster (cluster proteins with this annotation/cluster size)
   biological_process
      GO:8283  cell proliferation  3/5
   cellular_component
   molecular_process


CLUSTER: 5 SIZE 56
Members of cluster
YKL172W, YLR276C, YOL041C, YLR175W, YNL002C, YKL009W, YNL061W, YDR060W, YPL012W, YNR053C, YPR016C, YNL110C, YLR009W, YCL054W, YPL211W, YLR449W, YLR002C, YLR106C, YOR272W, YDL014W, YDL208W, YER139C, YGL111W, YHR197W, YHR052W, YER002W, YOR202W, YLR074C, YER126C, YKL014C, YKR081C, YDR496C, YER006W, YHR085W, YOL077C, YPL043W, YHR089C, YPL093W, YLL008W, YEL026W, YOR206W, YGR245C, YGR103W, YBR142W, YFL002C, YDL031W, YNL182C, YMR290C, YMR163C, YDR087C, YHR088W, YFR001W, YHR066W, YMR049C, YOR227W, YCR072C

Significant GO terms for this cluster (cluster proteins with this annotation/cluster size)
   biological_process
      GO:9987  cellular process  21/56
      GO:7582  physiological processes  21/56
      GO:16070  RNA metabolism  16/56
      GO:42254  ribosome biogenesis and assembly  16/56
      GO:16043  cell organization and biogenesis  16/56
      GO:7028  cytoplasm organization and biogenesis  16/56
      GO:19538  protein metabolism  1/56
   cellular_component
   molecular_process


CLUSTER: 15 SIZE 10
Members of cluster
YDR378C, YBL026W, YER146W, YJL124C, YCR077C, YLR438CA, YER112W, YNL147W, YMR080C, YMR268C

Significant GO terms for this cluster (cluster proteins with this annotation/cluster size)
   biological_process
      GO:8152  metabolism  9/10
      GO:16070  RNA metabolism  7/10
      GO:6139  nucleobase, nucleoside, nucleotide and nucleic acid metabolism  7/10
   cellular_component
   molecular_process


CLUSTER: 79 SIZE 21
Members of cluster
YOR136W, YDR062W, YBR205W, YDL160C, YPL233W, YCL030C, YGL238W, YLR180W, YBL022C, YDR502C, YDR170C, YLR044C, YNL064C, YMR296C, YKL211C, YFR044C, YHR020W, YER090W, YGR218W, YJR077C, YBR069C

Significant GO terms for this cluster (cluster proteins with this annotation/cluster size)
   biological_process
      GO:8152  metabolism  2/21
      GO:6139  nucleobase, nucleoside, nucleotide and nucleic acid metabolism  1/21
   cellular_component
   molecular_process


CLUSTER: 43 SIZE 16
Members of cluster
YKR028W, YNL101W, YJR064W, YDL047W, YOR267C, YGL197W, YJL098W, YNR016C, YLR310C, YFR040W, YBR225W, YFR019W, YDL219W, YKL195W, YNL187W, YLR386W

Significant GO terms for this cluster (cluster proteins with this annotation/cluster size)
   biological_process
      GO:8151  cell growth and/or maintenance  10/16
      GO:8283  cell proliferation  6/16
   cellular_component
   molecular_process


CLUSTER: 16 SIZE 32
Members of cluster
YCL010C, YML015C, YGR274C, YMR227C, YPL128C, YCR042C, YML098W, YGR264C, YDR448W, YGL066W, YGR252W, YPL011C, YBR198C, YOL148C, YGR094W, YMR223W, YMR005W, YLR055C, YDR176W, YDL006W, YPL254W, YDR145W, YGL112C, YAL034C, YDR167W, YMR236W, YBR081C, YAL017W, YDR044W, YPL129W, YKL201C, YML114C

Significant GO terms for this cluster (cluster proteins with this annotation/cluster size)
   biological_process
      GO:8152  metabolism  23/32
      GO:6139  nucleobase, nucleoside, nucleotide and nucleic acid metabolism  22/32
      GO:8151  cell growth and/or maintenance  20/32
      GO:8283  cell proliferation  12/32
   cellular_component
   molecular_process


CLUSTER: 48 SIZE 4
Members of cluster
YER136W, YFL038C, YKR014C, YER031C

Significant GO terms for this cluster (cluster proteins with this annotation/cluster size)
   biological_process
      GO:8151  cell growth and/or maintenance  4/4
      GO:6810  transport  3/4
   cellular_component
   molecular_process


CLUSTER: 80 SIZE 7
Members of cluster
YNR023W, YBR289W, YHL025W, YFL049W, YMR033W, YPL016W, YOR290C

Significant GO terms for this cluster (cluster proteins with this annotation/cluster size)
   biological_process
      GO:8151  cell growth and/or maintenance  6/7
      GO:8152  metabolism  6/7
      GO:6139  nucleobase, nucleoside, nucleotide and nucleic acid metabolism  6/7
   cellular_component
   molecular_process


CLUSTER: 41 SIZE 13
Members of cluster
YLL013C, YGR167W, YPL106C, YGL206C, YML028W, YGR234W, YIL094C, YML126C, YML124C, YHR121W, YKL125W, YHR108W, YNL119W

Significant GO terms for this cluster (cluster proteins with this annotation/cluster size)
   biological_process
      GO:8152  metabolism  1/13
   cellular_component
   molecular_process


CLUSTER: 106 SIZE 3
Members of cluster
YIL033C, YPL203W, YKL166C

Significant GO terms for this cluster (cluster proteins with this annotation/cluster size)
   biological_process
      GO:6793  phosphorus metabolism  2/3
      GO:6464  protein modification  2/3
      GO:16310  phosphorylation  2/3
      GO:6796  phosphate metabolism  2/3
      GO:19538  protein metabolism  2/3
      GO:7154  cell communication  2/3
   cellular_component
   molecular_process


CLUSTER: 131 SIZE 2
Members of cluster
YDR088C, YGR006W

Significant GO terms for this cluster (cluster proteins with this annotation/cluster size)
   biological_process
      GO:16070  RNA metabolism  2/2
   cellular_component
   molecular_process


CLUSTER: 47 SIZE 13
Members of cluster
YKL139W, YNL127W, YDL090C, YKL060C, YJL006C, YMR052W, YDR050C, YGL131C, YKL152C, YML112W, YKL019W, YBR169C, YGL251C

Significant GO terms for this cluster (cluster proteins with this annotation/cluster size)
   biological_process
      GO:6464  protein modification  3/13
      GO:6796  phosphate metabolism  3/13
      GO:6793  phosphorus metabolism  3/13
      GO:16310  phosphorylation  3/13
   cellular_component
   molecular_process


CLUSTER: 75 SIZE 19
Members of cluster
YCR093W, YKL045W, YNR052C, YNL102W, YOR217W, YBR087W, YNL290W, YLL040C, YNL288W, YMR181C, YGR134W, YMR078C, YBL035C, YJR068W, YHR191C, YIR008C, YAL021C, YER068W, YOL094C

Significant GO terms for this cluster (cluster proteins with this annotation/cluster size)
   biological_process
      GO:6139  nucleobase, nucleoside, nucleotide and nucleic acid metabolism  13/19
      GO:8152  metabolism  13/19
      GO:8283  cell proliferation  10/19
      GO:278  mitotic cell cycle  9/19
      GO:84  S phase of mitotic cell cycle  9/19
      GO:6259  DNA metabolism  9/19
      GO:7049  cell cycle  9/19
      GO:67  DNA replication and chromosome cycle  9/19
      GO:6974  response to DNA damage stimulus  5/19
      GO:6950  response to stress  5/19
      GO:9719  response to endogenous stimulus  5/19
   cellular_component
   molecular_process


CLUSTER: 18 SIZE 33
Members of cluster
YBR272C, YDL007W, YER148W, YFR052W, YOR261C, YOR388C, YDR314C, YER012W, YDL097C, YLL022C, YFR004W, YBL041W, YOL054W, YGR232W, YDL147W, YFR010W, YJR109C, YDR427W, YDR394W, YHR200W, YKL145W, YOR259C, YOR117W, YPR108W, YLR035C, YMR314W, YBL039C, YHL030W, YLR421C, YER021W, YER162C, YEL037C, YGL048C

Significant GO terms for this cluster (cluster proteins with this annotation/cluster size)
   biological_process
      GO:8152  metabolism  24/33
      GO:9057  macromolecule catabolism  21/33
      GO:9056  catabolism  21/33
      GO:19538  protein metabolism  21/33
      GO:6139  nucleobase, nucleoside, nucleotide and nucleic acid metabolism  3/33
      GO:8151  cell growth and/or maintenance  2/33
   cellular_component
   molecular_process


CLUSTER: 103 SIZE 6
Members of cluster
YNL172W, YBL084C, YLR127C, YKL022C, YHR166C, YGL240W

Significant GO terms for this cluster (cluster proteins with this annotation/cluster size)
   biological_process
      GO:8151  cell growth and/or maintenance  6/6
      GO:19538  protein metabolism  6/6
      GO:9057  macromolecule catabolism  6/6
      GO:8152  metabolism  6/6
      GO:9056  catabolism  6/6
      GO:8283  cell proliferation  6/6
   cellular_component
   molecular_process


CLUSTER: 12 SIZE 14
Members of cluster
YAR014C, YJL176C, YJL080C, YBR158W, YAR018C, YMR116C, YHR013C, YHR064C, YER155C, YJR014W, YGR285C, YDL040C, YHR004C, YAL009W

Significant GO terms for this cluster (cluster proteins with this annotation/cluster size)
   biological_process
      GO:8152  metabolism  2/14
   cellular_component
   molecular_process


CLUSTER: 17 SIZE 2
Members of cluster
YPR176C, YJL031C

Significant GO terms for this cluster (cluster proteins with this annotation/cluster size)
   biological_process
      GO:19538  protein metabolism  2/2
      GO:9059  macromolecule biosynthesis  2/2
      GO:9058  biosynthesis  2/2
   cellular_component
   molecular_process


CLUSTER: 77 SIZE 17
Members of cluster
YML095C, YMR139W, YOL012C, YDR381W, YGL241W, YKR048C, YDR507C, YPL022W, YIL038C, YDR214W, YAL027W, YCL024W, YDR174W, YBR233W, YOL070C, YNL078W, YPL231W

Significant GO terms for this cluster (cluster proteins with this annotation/cluster size)
   biological_process
      GO:8283  cell proliferation  5/17
      GO:6464  protein modification  2/17
      GO:6796  phosphate metabolism  2/17
      GO:6793  phosphorus metabolism  2/17
      GO:16310  phosphorylation  2/17
   cellular_component
   molecular_process


CLUSTER: 101 SIZE 8
Members of cluster
YBR211C, YPL018W, YBR107C, YDR318W, YJR135C, YDR383C, YDR254W, YLR381W

Significant GO terms for this cluster (cluster proteins with this annotation/cluster size)
   biological_process
      GO:8150  biological_process  4/8
      GO:8150  biological_process  4/8
      GO:9987  cellular process  2/8
      GO:7582  physiological processes  2/8
   cellular_component
   molecular_process


CLUSTER: 8 SIZE 16
Members of cluster
YFR021W, YMR315W, YOL086C, YBR114W, YGL009C, YDL042C, YLR249W, YPL154C, YGR192C, YPR180W, YJL076W, YNL242W, YOL097C, YGR282C, YDR227W, YDR390C

Significant GO terms for this cluster (cluster proteins with this annotation/cluster size)
   biological_process
      GO:9057  macromolecule catabolism  3/16
      GO:9056  catabolism  3/16
   cellular_component
   molecular_process


CLUSTER: 40 SIZE 7
Members of cluster
YDR468C, YGL095C, YDR189W, YBL050W, YOL018C, YKL196C, YMR197C

Significant GO terms for this cluster (cluster proteins with this annotation/cluster size)
   biological_process
      GO:6810  transport  5/7
   cellular_component
   molecular_process


CLUSTER: 99 SIZE 2
Members of cluster
YMR106C, YMR284W

Significant GO terms for this cluster (cluster proteins with this annotation/cluster size)
   biological_process
      GO:6974  response to DNA damage stimulus  2/2
      GO:9719  response to endogenous stimulus  2/2
      GO:6259  DNA metabolism  2/2
      GO:6950  response to stress  2/2
   cellular_component
   molecular_process


CLUSTER: 72 SIZE 4
Members of cluster
YJL024C, YGR261C, YBR288C, YPL195W

Significant GO terms for this cluster (cluster proteins with this annotation/cluster size)
   biological_process
      GO:8151  cell growth and/or maintenance  4/4
      GO:6810  transport  4/4
   cellular_component
   molecular_process


CLUSTER: 71 SIZE 31
Members of cluster
YGR104C, YBR193C, YDL140C, YGL025C, YOR174W, YPR168W, YHR041C, YOL135C, YPL042C, YKR095W, YER157W, YDL005C, YGL151W, YML007W, YIL077C, YBR253W, YOL051W, YNL236W, YCR080W, YBR216C, YDR443C, YHR058C, YNR010W, YLR071C, YMR112C, YER022W, YPR070W, YDR308C, YBL093C, YHR147C, YNL025C

Significant GO terms for this cluster (cluster proteins with this annotation/cluster size)
   biological_process
      GO:9987  cellular process  27/31
      GO:7582  physiological processes  27/31
      GO:8152  metabolism  25/31
      GO:6139  nucleobase, nucleoside, nucleotide and nucleic acid metabolism  24/31
      GO:8151  cell growth and/or maintenance  3/31
   cellular_component
   molecular_process


CLUSTER: 49 SIZE 19
Members of cluster
YAL019W, YDL070W, YBL088C, YLR239C, YKR054C, YMR176W, YER107C, YBR009C, YJR138W, YLR399C, YER065C, YMR021C, YEL046C, YDR300C, YFR006W, YPR077C, YOR188W, YJL222W, YJR132W

Significant GO terms for this cluster (cluster proteins with this annotation/cluster size)
   biological_process
      GO:8150  biological_process  13/19
      GO:8150  biological_process  13/19
      GO:9987  cellular process  7/19
      GO:7582  physiological processes  7/19
      GO:8152  metabolism  2/19
   cellular_component
   molecular_process


CLUSTER: 22 SIZE 17
Members of cluster
YER094C, YFR050C, YFL007W, YOR157C, YDL188C, YGR135W, YJR009C, YOL038W, YGL011C, YML109W, YOR362C, YML092C, YFL006W, YPR103W, YJL001W, YIL009CA, YGR253C

Significant GO terms for this cluster (cluster proteins with this annotation/cluster size)
   biological_process
      GO:8152  metabolism  13/17
      GO:19538  protein metabolism  12/17
      GO:9057  macromolecule catabolism  11/17
      GO:9056  catabolism  11/17
   cellular_component
   molecular_process


CLUSTER: 9 SIZE 10
Members of cluster
YFL018C, YDR430C, YDR171W, YML059C, YBR044C, YBR221C, YER178W, YNL071W, YGR193C

Significant GO terms for this cluster (cluster proteins with this annotation/cluster size)
   biological_process
      GO:8150  biological_process  6/10
      GO:8150  biological_process  6/10
   cellular_component
   molecular_process


CLUSTER: 21 SIZE 25
Members of cluster
YPL240C, YBR017C, YKL130C, YFR009W, YFR049W, YGL195W, YGR123C, YIL125W, YER095W, YDR395W, YMR012W, YBR130C, YGL122C, YMR186W, YBR115C, YAL029C, YDR148C, YGL154C, YIL026C, YER171W, YER110C, YDR127W, YNL085W, YIL128W, YAL059W

Significant GO terms for this cluster (cluster proteins with this annotation/cluster size)
   biological_process
      GO:8150  biological_process  18/25
      GO:8150  biological_process  18/25
   cellular_component
   molecular_process


CLUSTER: 78 SIZE 5
Members of cluster
YPL101W, YLR384C, YGR200C, YPL086C, YHR187W

Significant GO terms for this cluster (cluster proteins with this annotation/cluster size)
   biological_process
      GO:8150  biological_process  2/5
      GO:8150  biological_process  2/5
      GO:9987  cellular process  1/5
      GO:7582  physiological processes  1/5
   cellular_component
   molecular_process


CLUSTER: 52 SIZE 5
Members of cluster
YKL135C, YPL259C, YHL019C, YPR029C, YLR170C

Significant GO terms for this cluster (cluster proteins with this annotation/cluster size)
   biological_process
      GO:8151  cell growth and/or maintenance  5/5
   cellular_component
   molecular_process


CLUSTER: 42 SIZE 16
Members of cluster
YGR166W, YDR108W, YAL026C, YAL053W, YMR218C, YOR115C, YDR407C, YGR143W, YDR472W, YOR153W, YBR254C, YML072C, YKR068C, YLR342W, YML077W, YDR246W

Significant GO terms for this cluster (cluster proteins with this annotation/cluster size)
   biological_process
      GO:8151  cell growth and/or maintenance  14/16
      GO:6810  transport  11/16
      GO:8152  metabolism  2/16
   cellular_component
   molecular_process


CLUSTER: 111 SIZE 4
Members of cluster
YIL034C, YER071C, YKL007W, YIR003W

Significant GO terms for this cluster (cluster proteins with this annotation/cluster size)
   biological_process
      GO:6810  transport  2/4
   cellular_component
   molecular_process


CLUSTER: 19 SIZE 16
Members of cluster
YIL076W, YCR012W, YKR067W, YER168C, YPL010W, YNL006W, YHR174W, YEL031W, YGL137W, YER122C, YBR162C, YDL145C, YFR051C, YNL287W, YDR238C, YMR214W

Significant GO terms for this cluster (cluster proteins with this annotation/cluster size)
   biological_process
      GO:6810  transport  5/16
   cellular_component
   molecular_process


CLUSTER: 11 SIZE 12
Members of cluster
YOR014W, YMR109W, YOR349W, YGR281W, YAL024C, YGR161C, YAL016W, YGL190C, YHR158C, YPL152W, YDL134C, YBL104C

Significant GO terms for this cluster (cluster proteins with this annotation/cluster size)
   biological_process
      GO:8283  cell proliferation  4/12
      GO:7275  development  4/12
      GO:3  reproduction  4/12
      GO:19954  asexual reproduction  4/12
      GO:9059  macromolecule biosynthesis  4/12
      GO:9058  biosynthesis  4/12
   cellular_component
   molecular_process


CLUSTER: 50 SIZE 13
Members of cluster
YNL265C, YER025W, YML071C, YGR194C, YHL032C, YDR211W, YDL143W, YLR291C, YGR083C, YOR260W, YKR026C, YJR007W, YPL237W

Significant GO terms for this cluster (cluster proteins with this annotation/cluster size)
   biological_process
      GO:19538  protein metabolism  8/13
      GO:9059  macromolecule biosynthesis  8/13
      GO:9058  biosynthesis  8/13
   cellular_component
   molecular_process


CLUSTER: 39 SIZE 23
Members of cluster
YDL051W, YBL032W, YGR162W, YOL139C, YIR001C, YBR278W, YMR310C, YGR250C, YNL251C, YGL049C, YNL112W, YPL190C, YOR069W, YAL036C, YPR175W, YNL016W, YHL034C, YDR172W, YHR015W, YML117W, YNL262W, YDL167C, YDR121W

Significant GO terms for this cluster (cluster proteins with this annotation/cluster size)
   biological_process
      GO:278  mitotic cell cycle  4/23
      GO:84  S phase of mitotic cell cycle  4/23
      GO:6259  DNA metabolism  4/23
      GO:7049  cell cycle  4/23
      GO:67  DNA replication and chromosome cycle  4/23
      GO:6974  response to DNA damage stimulus  3/23
      GO:6950  response to stress  3/23
      GO:9719  response to endogenous stimulus  3/23
   cellular_component
   molecular_process


CLUSTER: 109 SIZE 4
Members of cluster
YJR005W, YOL062C, YBL037W, YJR058C

Significant GO terms for this cluster (cluster proteins with this annotation/cluster size)
   biological_process
      GO:8151  cell growth and/or maintenance  4/4
   cellular_component
   molecular_process


CLUSTER: 89 SIZE 6
Members of cluster
YAL007C, YGR132C, YML012W, YGL200C, YGL142C, YAR002CA

Significant GO terms for this cluster (cluster proteins with this annotation/cluster size)
   biological_process
      GO:6810  transport  4/6
   cellular_component
   molecular_process


CLUSTER: 20 SIZE 25
Members of cluster
YLR163C, YOR001W, YCR035C, YOL142W, YDL111C, YGL106W, YHR024C, YOR326W, YHR023W, YLR398C, YOL021C, YPR189W, YOR035C, YPR188C, YHR081W, YGR158C, YNL232W, YOR076C, YLR086W, YGR195W, YBR109C, YGR095C, YDR280W, YHR069C, YIR035C

Significant GO terms for this cluster (cluster proteins with this annotation/cluster size)
   biological_process
      GO:8151  cell growth and/or maintenance  17/25
      GO:16043  cell organization and biogenesis  11/25
      GO:7028  cytoplasm organization and biogenesis  11/25
      GO:16070  RNA metabolism  11/25
      GO:42254  ribosome biogenesis and assembly  11/25
      GO:3  reproduction  4/25
      GO:7275  development  4/25
      GO:19954  asexual reproduction  4/25
   cellular_component
   molecular_process
