# Supplementary material for: The Use of Edge-Betweenness Clustering to Investigate Biological Function in Protein Interaction Networks
Source: BMC Bioinformatics. 2005 Mar 1;6:39. doi: 10.1186/1471-2105-6-39 (PMC555937; doi:10.1186/1471-2105-6-39)
Supplement: Additional File 2 — These files provide information on all the clusters (of size > 1) formed when the Gavin, Uetz and Lehner datasets were clustered. Each file name begins with the name of the dataset used in clustering, followed by the number of edges removed to perform the clustering. The files with a name ending 'clusters.txt' list all the members of each cluster and all the GO terms which were found to be significant for that cluster. Files ending with 'proteins-per-GO.txt', give further detail, showing the transcripts in the cluster which had the significant GO annotations. The examples provided show each dataset with the 'best' number of edges removed (see Results section: Difference in clustering between the datasets). For the smallest (Lehner) dataset, examples with greater and fewer numbers of edges removed are also provided. [file 1471-2105-6-39-S2.txt]

Cluster: 62       GO:6139  nucleobase, nucleoside, nucleotide and nucleic acid metabolism  7/8
Cluster: 62  GO:6139  IDs: YPL138C YAR003W YHR119W YDR469W YDR069C YBR175W YLR015W 

Cluster: 62       GO:8152  metabolism  7/8
Cluster: 62  GO:8152  IDs: YPL138C YAR003W YHR119W YDR469W YDR069C YBR175W YLR015W 

Cluster: 62       GO:8151  cell growth and/or maintenance  7/8
Cluster: 62  GO:8151  IDs: YBL064C YPL138C YAR003W YHR119W YDR469W YDR069C YBR175W YLR015W 

Cluster: 113       GO:7154  cell communication  2/4
Cluster: 113  GO:7154  IDs: YAL041W YER114C 

Cluster: 59       GO:8283  cell proliferation  6/10
Cluster: 59  GO:8283  IDs: YBR160W YDL155W YMR199W YPL256C YLR079W YBR135W 

Cluster: 32       GO:9987  cellular process  36/42
Cluster: 32  GO:9987  IDs: YIL115C YNL005C YOR201C YCR046C YNL252C YDR462W YGR091W YML009C YDR405W YBL038W YJL063C YKR085C YKL170W YGR220C YKL167C YDR322W YJL041W YOR150W YGR076C YDR237W YJL061W YKR006C YMR225C YNL185C YBR282W YLR439W YMR193W YMR024W YFR002W YLR312WA YMR047C YNL284C YML025C YLR189C YBR122C YCL012W 

Cluster: 32       GO:7582  physiological processes  36/42
Cluster: 32  GO:7582  IDs: YIL115C YNL005C YOR201C YCR046C YNL252C YDR462W YGR091W YML009C YDR405W YBL038W YJL063C YKR085C YKL170W YGR220C YKL167C YDR322W YJL041W YOR150W YGR076C YDR237W YJL061W YKR006C YMR225C YNL185C YBR282W YLR439W YMR193W YMR024W YFR002W YLR312WA YMR047C YNL284C YML025C YLR189C YBR122C YCL012W 

Cluster: 32       GO:8152  metabolism  33/42
Cluster: 32  GO:8152  IDs: YIL115C YNL005C YCR046C YNL252C YDR462W YGR091W YML009C YDR405W YBL038W YJL063C YKR085C YKL170W YGR220C YKL167C YDR322W YJL041W YOR150W YGR076C YDR237W YJL061W YKR006C YMR225C YNL185C YBR282W YLR439W YMR193W YMR024W YFR002W YLR312WA YMR047C YNL284C YML025C YLR189C YBR122C 

Cluster: 32       GO:19538  protein metabolism  27/42
Cluster: 32  GO:19538  IDs: YNL005C YCR046C YNL252C YDR462W YML009C YDR405W YBL038W YJL063C YKR085C YKL170W YGR220C YKL167C YDR322W YOR150W YGR076C YDR237W YKR006C YMR225C YNL185C YBR282W YLR439W YMR193W YMR024W YLR312WA YNL284C YML025C YBR122C 

Cluster: 32       GO:9059  macromolecule biosynthesis  27/42
Cluster: 32  GO:9059  IDs: YNL005C YCR046C YNL252C YDR462W YML009C YDR405W YBL038W YJL063C YKR085C YKL170W YGR220C YKL167C YDR322W YOR150W YGR076C YDR237W YKR006C YMR225C YNL185C YBR282W YLR439W YMR193W YMR024W YLR312WA YNL284C YML025C YBR122C 

Cluster: 32       GO:9058  biosynthesis  27/42
Cluster: 32  GO:9058  IDs: YNL005C YCR046C YNL252C YDR462W YML009C YDR405W YBL038W YJL063C YKR085C YKL170W YGR220C YKL167C YDR322W YOR150W YGR076C YDR237W YKR006C YMR225C YNL185C YBR282W YLR439W YMR193W YMR024W YLR312WA YNL284C YML025C YBR122C 

Cluster: 32       GO:6139  nucleobase, nucleoside, nucleotide and nucleic acid metabolism  6/42
Cluster: 32  GO:6139  IDs: YIL115C YGR091W YJL041W YJL061W YFR002W YMR047C 

Cluster: 34       GO:8151  cell growth and/or maintenance  5/6
Cluster: 34  GO:8151  IDs: YEL036C YPL094C YDR245W YBR171W YLR292C YOR254C 

Cluster: 34       GO:6810  transport  4/6
Cluster: 34  GO:6810  IDs: YPL094C YBR171W YLR292C YOR254C 

Cluster: 124       GO:19538  protein metabolism  2/2
Cluster: 124  GO:19538  IDs: YPL003W YPR066W 

Cluster: 124       GO:9057  macromolecule catabolism  2/2
Cluster: 124  GO:9057  IDs: YPL003W YPR066W 

Cluster: 124       GO:9056  catabolism  2/2
Cluster: 124  GO:9056  IDs: YPL003W YPR066W 

Cluster: 85       GO:8283  cell proliferation  3/7
Cluster: 85  GO:8283  IDs: YPR056W YDR311W YLR005W 

Cluster: 85       GO:6259  DNA metabolism  2/7
Cluster: 85  GO:6259  IDs: YDR311W YLR005W 

Cluster: 85       GO:6950  response to stress  2/7
Cluster: 85  GO:6950  IDs: YDR311W YLR005W 

Cluster: 85       GO:6974  response to DNA damage stimulus  2/7
Cluster: 85  GO:6974  IDs: YDR311W YLR005W 

Cluster: 85       GO:9719  response to endogenous stimulus  2/7
Cluster: 85  GO:9719  IDs: YDR311W YLR005W 

Cluster: 60       GO:6139  nucleobase, nucleoside, nucleotide and nucleic acid metabolism  5/6
Cluster: 60  GO:6139  IDs: YGR180C YJL026W YPL153C YJR140C YJL115W 

Cluster: 60       GO:6259  DNA metabolism  3/6
Cluster: 60  GO:6259  IDs: YGR180C YJL026W YPL153C YJL115W 

Cluster: 60       GO:278  mitotic cell cycle  2/6
Cluster: 60  GO:278  IDs: 

Cluster: 60       GO:84  S phase of mitotic cell cycle  2/6
Cluster: 60  GO:84  IDs: 

Cluster: 60       GO:7049  cell cycle  2/6
Cluster: 60  GO:7049  IDs: YGR180C YJL026W 

Cluster: 60       GO:67  DNA replication and chromosome cycle  2/6
Cluster: 60  GO:67  IDs: YGR180C YJL026W 

Cluster: 1       GO:16070  RNA metabolism  8/8
Cluster: 1  GO:16070  IDs: YNL221C YGR030C YNL282W YBL018C YBR167C YBR257W YHR062C YAL033W 

Cluster: 1       GO:42254  ribosome biogenesis and assembly  8/8
Cluster: 1  GO:42254  IDs: YNL221C YGR030C YNL282W YBL018C YBR167C YBR257W YHR062C YAL033W 

Cluster: 1       GO:6139  nucleobase, nucleoside, nucleotide and nucleic acid metabolism  8/8
Cluster: 1  GO:6139  IDs: YNL221C YGR030C YNL282W YBL018C YBR167C YBR257W YHR062C YAL033W 

Cluster: 1       GO:8151  cell growth and/or maintenance  8/8
Cluster: 1  GO:8151  IDs: YNL221C YGR030C YNL282W YBL018C YBR167C YBR257W YHR062C YAL033W 

Cluster: 1       GO:16043  cell organization and biogenesis  8/8
Cluster: 1  GO:16043  IDs: YNL221C YGR030C YNL282W YBL018C YBR167C YBR257W YHR062C YAL033W 

Cluster: 1       GO:8152  metabolism  8/8
Cluster: 1  GO:8152  IDs: YNL221C YGR030C YNL282W YBL018C YBR167C YBR257W YHR062C YAL033W 

Cluster: 1       GO:7028  cytoplasm organization and biogenesis  8/8
Cluster: 1  GO:7028  IDs: YNL221C YGR030C YNL282W YBL018C YBR167C YBR257W YHR062C YAL033W 

Cluster: 29       GO:8152  metabolism  24/34
Cluster: 29  GO:8152  IDs: YOR158W YDR337W YNL306W YGR215W YJR113C YJR101W YIL093C YGR084C YDR347W YHL004W YBR251W YNR037C YGL129C YNL137C YNL186W YPL118W YKL003C YBL090W YKL155C YDL045WA YDR175C YOL115W YBR146W YDR041W 

Cluster: 29       GO:19538  protein metabolism  23/34
Cluster: 29  GO:19538  IDs: YOR158W YDR337W YNL306W YGR215W YJR113C YJR101W YIL093C YGR084C YDR347W YHL004W YBR251W YNR037C YGL129C YNL137C YNL186W YPL118W YKL003C YBL090W YKL155C YDL045WA YDR175C YBR146W YDR041W 

Cluster: 29       GO:9059  macromolecule biosynthesis  22/34
Cluster: 29  GO:9059  IDs: YOR158W YDR337W YNL306W YGR215W YJR113C YJR101W YIL093C YGR084C YDR347W YHL004W YBR251W YNR037C YGL129C YNL137C YPL118W YKL003C YBL090W YKL155C YDL045WA YDR175C YBR146W YDR041W 

Cluster: 29       GO:9058  biosynthesis  22/34
Cluster: 29  GO:9058  IDs: YOR158W YDR337W YNL306W YGR215W YJR113C YJR101W YIL093C YGR084C YDR347W YHL004W YBR251W YNR037C YGL129C YNL137C YPL118W YKL003C YBL090W YKL155C YDL045WA YDR175C YBR146W YDR041W 

Cluster: 29       GO:8151  cell growth and/or maintenance  2/34
Cluster: 29  GO:8151  IDs: YOR158W YDR337W YNL306W YGR215W YJR113C YJR101W YIL093C YGR084C YDR347W YHL004W YBR251W YNR037C YGL129C YNL137C YNL186W YPL118W YKL003C YBL090W YKL155C YDL045WA YDR175C YOL115W YBR146W YDR041W 

Cluster: 29       GO:6139  nucleobase, nucleoside, nucleotide and nucleic acid metabolism  1/34
Cluster: 29  GO:6139  IDs: YOL115W 

Cluster: 122       GO:278  mitotic cell cycle  6/6
Cluster: 122  GO:278  IDs: 

Cluster: 122       GO:84  S phase of mitotic cell cycle  6/6
Cluster: 122  GO:84  IDs: 

Cluster: 122       GO:6259  DNA metabolism  6/6
Cluster: 122  GO:6259  IDs: YNL261W YML065W YBR060C YHR118C YLL004W YPR162C 

Cluster: 122       GO:6139  nucleobase, nucleoside, nucleotide and nucleic acid metabolism  6/6
Cluster: 122  GO:6139  IDs: YNL261W YML065W YBR060C YHR118C YLL004W YPR162C 

Cluster: 122       GO:7049  cell cycle  6/6
Cluster: 122  GO:7049  IDs: YNL261W YML065W YBR060C YHR118C YLL004W YPR162C 

Cluster: 122       GO:8283  cell proliferation  6/6
Cluster: 122  GO:8283  IDs: YNL261W YML065W YBR060C YHR118C YLL004W YPR162C 

Cluster: 122       GO:8151  cell growth and/or maintenance  6/6
Cluster: 122  GO:8151  IDs: YNL261W YML065W YBR060C YHR118C YLL004W YPR162C 

Cluster: 122       GO:8152  metabolism  6/6
Cluster: 122  GO:8152  IDs: YNL261W YML065W YBR060C YHR118C YLL004W YPR162C 

Cluster: 122       GO:67  DNA replication and chromosome cycle  6/6
Cluster: 122  GO:67  IDs: YNL261W YML065W YBR060C YHR118C YLL004W YPR162C 

Cluster: 58       GO:8150  biological_process  6/10
Cluster: 58  GO:8150  IDs: YIL112W YCR033W YGL194C YMR273C YKR029C YDR155C 

Cluster: 58       GO:9987  cellular process  2/10
Cluster: 58  GO:9987  IDs: YGL194C YMR273C 

Cluster: 58       GO:7582  physiological processes  2/10
Cluster: 58  GO:7582  IDs: YGL194C YMR273C 

Cluster: 58       GO:8152  metabolism  1/10
Cluster: 58  GO:8152  IDs: YGL194C 

Cluster: 3       GO:6810  transport  6/15
Cluster: 3  GO:6810  IDs: YNL084C YBL047C YLR337W YOR181W YML001W YNL243W 

Cluster: 3       GO:3  reproduction  5/15
Cluster: 3  GO:3  IDs: YNL084C YLR337W YOR181W YBL007C YNL243W 

Cluster: 3       GO:7275  development  5/15
Cluster: 3  GO:7275  IDs: YNL084C YLR337W YOR181W YBL007C YNL243W 

Cluster: 3       GO:19954  asexual reproduction  5/15
Cluster: 3  GO:19954  IDs: YNL084C YLR337W YOR181W YBL007C YNL243W 

Cluster: 81       GO:8283  cell proliferation  5/6
Cluster: 81  GO:8283  IDs: YDL225W YLR314C YJR076C YCR002C YHR107C 

Cluster: 81       GO:8151  cell growth and/or maintenance  5/6
Cluster: 81  GO:8151  IDs: YDL225W YLR314C YJR076C YCR002C YHR107C 

Cluster: 81       GO:3  reproduction  4/6
Cluster: 81  GO:3  IDs: YLR314C YJR076C YCR002C YHR107C 

Cluster: 81       GO:7275  development  4/6
Cluster: 81  GO:7275  IDs: YLR314C YJR076C YCR002C YHR107C 

Cluster: 81       GO:19954  asexual reproduction  4/6
Cluster: 81  GO:19954  IDs: YLR314C YJR076C YCR002C YHR107C 

Cluster: 27       GO:8283  cell proliferation  2/2
Cluster: 27  GO:8283  IDs: YDL056W YLR182W 

Cluster: 2       GO:8152  metabolism  45/56
Cluster: 2  GO:8152  IDs: YDR283C YBR055C YPR101W YAL032C YLR298C YLL036C YIL061C YPL178W YPR082C YDR473C YDR416W YPR178W YBR152W YKL173W YDL098C YML046W YDL087C YGR013W YDL043C YLR147C YDL030W YPR182W YLR117C YMR240C YBR119W YDR240C YJL203W YDR432W YDR235W YPL213W YLR275W YGL120C YPL151C YHR086W YBL074C YHR165C YER013W YFL018WA YKL012W YGR074W YIR009W YJR050W YOR308C YER029C YMR213W 

Cluster: 2       GO:9987  cellular process  45/56
Cluster: 2  GO:9987  IDs: YDR283C YBR055C YPR101W YAL032C YLR298C YLL036C YIL061C YPL178W YPR082C YDR473C YDR416W YPR178W YBR152W YKL173W YDL098C YML046W YDL087C YGR013W YDL043C YLR147C YDL030W YPR182W YLR117C YMR240C YBR119W YDR240C YJL203W YDR432W YDR235W YPL213W YLR275W YGL120C YPL151C YHR086W YBL074C YHR165C YER013W YFL018WA YKL012W YGR074W YIR009W YJR050W YOR308C YER029C YMR213W 

Cluster: 2       GO:7582  physiological processes  45/56
Cluster: 2  GO:7582  IDs: YDR283C YBR055C YPR101W YAL032C YLR298C YLL036C YIL061C YPL178W YPR082C YDR473C YDR416W YPR178W YBR152W YKL173W YDL098C YML046W YDL087C YGR013W YDL043C YLR147C YDL030W YPR182W YLR117C YMR240C YBR119W YDR240C YJL203W YDR432W YDR235W YPL213W YLR275W YGL120C YPL151C YHR086W YBL074C YHR165C YER013W YFL018WA YKL012W YGR074W YIR009W YJR050W YOR308C YER029C YMR213W 

Cluster: 2       GO:6139  nucleobase, nucleoside, nucleotide and nucleic acid metabolism  44/56
Cluster: 2  GO:6139  IDs: YBR055C YPR101W YAL032C YLR298C YLL036C YIL061C YPL178W YPR082C YDR473C YDR416W YPR178W YBR152W YKL173W YDL098C YML046W YDL087C YGR013W YDL043C YLR147C YDL030W YPR182W YLR117C YMR240C YBR119W YDR240C YJL203W YDR432W YDR235W YPL213W YLR275W YGL120C YPL151C YHR086W YBL074C YHR165C YER013W YFL018WA YKL012W YGR074W YIR009W YJR050W YOR308C YER029C YMR213W 

Cluster: 2       GO:16070  RNA metabolism  43/56
Cluster: 2  GO:16070  IDs: YBR055C YPR101W YAL032C YLR298C YLL036C YIL061C YPL178W YPR082C YDR473C YDR416W YPR178W YBR152W YKL173W YDL098C YML046W YDL087C YGR013W YDL043C YLR147C YDL030W YPR182W YLR117C YMR240C YBR119W YDR240C YJL203W YDR235W YPL213W YLR275W YGL120C YPL151C YHR086W YBL074C YHR165C YER013W YFL018WA YKL012W YGR074W YIR009W YJR050W YOR308C YER029C YMR213W 

Cluster: 2       GO:8151  cell growth and/or maintenance  3/56
Cluster: 2  GO:8151  IDs: YDR283C YBR055C YPR101W YAL032C YLR298C YLL036C YIL061C YPL178W YPR082C YDR473C YDR416W YPR178W YBR152W YKL173W YDL098C YML046W YDL087C YGR013W YDL043C YLR147C YDL030W YPR182W YLR117C YMR240C YBR119W YDR240C YJL203W YDR432W YDR235W YPL213W YLR275W YGL120C YPL151C YHR086W YBL074C YHR165C YER013W YFL018WA YKL012W YGR074W YIR009W YJR050W YOR308C YER029C YMR213W 

Cluster: 2       GO:19538  protein metabolism  1/56
Cluster: 2  GO:19538  IDs: YDR283C 

Cluster: 28       GO:8151  cell growth and/or maintenance  6/7
Cluster: 28  GO:8151  IDs: YML105C YDL092W YPL210C YKL122C YPL243W YPR088C 

Cluster: 28       GO:6810  transport  6/7
Cluster: 28  GO:6810  IDs: YML105C YDL092W YPL210C YKL122C YPL243W YPR088C 

Cluster: 38       GO:9987  cellular process  22/50
Cluster: 38  GO:9987  IDs: YPR137W YNR043W YHR011W YBR247C YER127W YCL031C YPL217C YEL050C YOL010W YLL011W YDL166C YHR169W YHR148W YBL003C YGL171W YCR055C YKL101W YJR002W YLR197W YJL168C YCL059C YNL075W 

Cluster: 38       GO:7582  physiological processes  22/50
Cluster: 38  GO:7582  IDs: YPR137W YNR043W YHR011W YBR247C YER127W YCL031C YPL217C YEL050C YOL010W YLL011W YDL166C YHR169W YHR148W YBL003C YGL171W YCR055C YKL101W YJR002W YLR197W YJL168C YCL059C YNL075W 

Cluster: 38       GO:16043  cell organization and biogenesis  13/50
Cluster: 38  GO:16043  IDs: YPR137W YER127W YCL031C YPL217C YOL010W YLL011W YHR169W YHR148W YBL003C YGL171W YCR055C YJR002W YLR197W YJL168C YCL059C YNL075W 

Cluster: 38       GO:7028  cytoplasm organization and biogenesis  13/50
Cluster: 38  GO:7028  IDs: YPR137W YER127W YCL031C YPL217C YOL010W YLL011W YHR169W YHR148W YGL171W YJR002W YLR197W YCL059C YNL075W 

Cluster: 38       GO:42254  ribosome biogenesis and assembly  13/50
Cluster: 38  GO:42254  IDs: YPR137W YER127W YCL031C YPL217C YOL010W YLL011W YHR169W YHR148W YGL171W YJR002W YLR197W YCL059C YNL075W 

Cluster: 38       GO:16070  RNA metabolism  12/50
Cluster: 38  GO:16070  IDs: YPR137W YER127W YCL031C YPL217C YOL010W YLL011W YHR169W YHR148W YGL171W YJR002W YLR197W YNL075W 

Cluster: 57       GO:8283  cell proliferation  4/12
Cluster: 57  GO:8283  IDs: YJL005W YOR244W YGR233C YFL039C 

Cluster: 57       GO:7154  cell communication  2/12
Cluster: 57  GO:7154  IDs: YJL005W YNL138W 

Cluster: 23       GO:8152  metabolism  6/6
Cluster: 23  GO:8152  IDs: YBR123C YPL007C YGR047C YDR362C YAL001C YOR110W 

Cluster: 23       GO:6139  nucleobase, nucleoside, nucleotide and nucleic acid metabolism  6/6
Cluster: 23  GO:6139  IDs: YBR123C YPL007C YGR047C YDR362C YAL001C YOR110W 

Cluster: 87       GO:19538  protein metabolism  4/10
Cluster: 87  GO:19538  IDs: YAL003W YBR118W YKL081W YPL048W 

Cluster: 87       GO:9059  macromolecule biosynthesis  4/10
Cluster: 87  GO:9059  IDs: YAL003W YBR118W YKL081W YPL048W 

Cluster: 87       GO:9058  biosynthesis  4/10
Cluster: 87  GO:9058  IDs: YAL003W YBR118W YKL081W YPL048W 

Cluster: 35       GO:6139  nucleobase, nucleoside, nucleotide and nucleic acid metabolism  11/21
Cluster: 35  GO:6139  IDs: YIL035C YOR061W YLR418C YOR039W YGL244W YBR279W YML069W YGR116W YGL019W YOR250C YGL207W 

Cluster: 35       GO:6464  protein modification  4/21
Cluster: 35  GO:6464  IDs: YIL035C YOR061W YOR039W YGL019W 

Cluster: 35       GO:6796  phosphate metabolism  4/21
Cluster: 35  GO:6796  IDs: YIL035C YOR061W YOR039W YGL019W 

Cluster: 35       GO:6793  phosphorus metabolism  4/21
Cluster: 35  GO:6793  IDs: YIL035C YOR061W YOR039W YGL019W 

Cluster: 35       GO:16310  phosphorylation  4/21
Cluster: 35  GO:16310  IDs: YIL035C YOR061W YOR039W YGL019W 

Cluster: 105       GO:6974  response to DNA damage stimulus  2/2
Cluster: 105  GO:6974  IDs: YMR167W YNL082W 

Cluster: 105       GO:9719  response to endogenous stimulus  2/2
Cluster: 105  GO:9719  IDs: YMR167W YNL082W 

Cluster: 105       GO:6259  DNA metabolism  2/2
Cluster: 105  GO:6259  IDs: YMR167W YNL082W 

Cluster: 105       GO:6950  response to stress  2/2
Cluster: 105  GO:6950  IDs: YMR167W YNL082W 

Cluster: 53       GO:19538  protein metabolism  8/22
Cluster: 53  GO:19538  IDs: YMR146C YNL244C YPR041W YAL035W YMR309C YBR079C YDR429C YOR361C 

Cluster: 53       GO:9059  macromolecule biosynthesis  8/22
Cluster: 53  GO:9059  IDs: YMR146C YNL244C YPR041W YAL035W YMR309C YBR079C YDR429C YOR361C 

Cluster: 53       GO:9058  biosynthesis  8/22
Cluster: 53  GO:9058  IDs: YMR146C YNL244C YPR041W YAL035W YMR309C YBR079C YDR429C YOR361C 

Cluster: 65       GO:8152  metabolism  17/26
Cluster: 65  GO:8152  IDs: YOR310C YPR107C YAL043C YLR115W YNL317W YNL222W YKR002W YJL033W YGL044C YKL059C YDR228C YDR301W YOR344C YMR061W YJR093C YLR277C YER133W 

Cluster: 65       GO:6139  nucleobase, nucleoside, nucleotide and nucleic acid metabolism  16/26
Cluster: 65  GO:6139  IDs: YOR310C YPR107C YAL043C YLR115W YNL317W YNL222W YKR002W YJL033W YGL044C YKL059C YDR228C YDR301W YMR061W YJR093C YLR277C YER133W 

Cluster: 65       GO:16070  RNA metabolism  14/26
Cluster: 65  GO:16070  IDs: YOR310C YPR107C YAL043C YLR115W YNL317W YKR002W YJL033W YGL044C YKL059C YDR228C YDR301W YMR061W YJR093C YLR277C 

Cluster: 65       GO:8151  cell growth and/or maintenance  4/26
Cluster: 65  GO:8151  IDs: YOR310C YPR107C YAL043C YLR115W YNL317W YNL222W YKR002W YJL033W YGL044C YKL059C YDR228C YDR301W YOR344C YMR061W YJR093C YLR277C YER133W YBR105C 

Cluster: 33       GO:9987  cellular process  34/40
Cluster: 33  GO:9987  IDs: YDR404C YNL151C YPR032W YOR341W YOR210W YFR028C YDR045C YOL005C YBR154C YKL213C YDL150W YGR063C YOR116C YOR151C YKR025W YPR010C YGR186W YNR003C YPR187W YGR005C YGL156W YAL005C YBL058W YIL021W YPR190C YJL140W YKL144C YNL248C YOR340C YOR224C YJR063W YPR110C YNL113W YGL070C 

Cluster: 33       GO:7582  physiological processes  34/40
Cluster: 33  GO:7582  IDs: YDR404C YNL151C YPR032W YOR341W YOR210W YFR028C YDR045C YOL005C YBR154C YKL213C YDL150W YGR063C YOR116C YOR151C YKR025W YPR010C YGR186W YNR003C YPR187W YGR005C YGL156W YAL005C YBL058W YIL021W YPR190C YJL140W YKL144C YNL248C YOR340C YOR224C YJR063W YPR110C YNL113W YGL070C 

Cluster: 33       GO:8152  metabolism  32/40
Cluster: 33  GO:8152  IDs: YDR404C YNL151C YPR032W YOR341W YOR210W YFR028C YDR045C YOL005C YBR154C YKL213C YDL150W YGR063C YOR116C YOR151C YKR025W YPR010C YGR186W YNR003C YPR187W YGR005C YGL156W YAL005C YBL058W YIL021W YPR190C YJL140W YKL144C YNL248C YOR340C YOR224C YJR063W YPR110C YNL113W YGL070C 

Cluster: 33       GO:6139  nucleobase, nucleoside, nucleotide and nucleic acid metabolism  29/40
Cluster: 33  GO:6139  IDs: YDR404C YNL151C YOR341W YOR210W YFR028C YDR045C YOL005C YBR154C YDL150W YGR063C YOR116C YOR151C YKR025W YPR010C YGR186W YNR003C YPR187W YGR005C YIL021W YPR190C YJL140W YKL144C YNL248C YOR340C YOR224C YJR063W YPR110C YNL113W YGL070C 

Cluster: 33       GO:8151  cell growth and/or maintenance  5/40
Cluster: 33  GO:8151  IDs: YDR404C YNL151C YPR032W YOR341W YOR210W YFR028C YDR045C YOL005C YBR154C YKL213C YDL150W YGR063C YOR116C YOR151C YKR025W YPR010C YGR186W YNR003C YPR187W YGR005C YGL156W YAL005C YBL058W YIL021W YPR190C YJL140W YKL144C YNL248C YOR340C YOR224C YJR063W YPR110C YNL113W YGL070C 

Cluster: 6       GO:9987  cellular process  14/15
Cluster: 6  GO:9987  IDs: YOR270C YGR020C YLR274W YOR332W YHR039CB YPR036W YGL201C YLR447C YBR128C YEL051W YDL185W YKL080W YBR127C YPL120W 

Cluster: 6       GO:7582  physiological processes  14/15
Cluster: 6  GO:7582  IDs: YOR270C YGR020C YLR274W YOR332W YHR039CB YPR036W YGL201C YLR447C YBR128C YEL051W YDL185W YKL080W YBR127C YPL120W 

Cluster: 6       GO:8151  cell growth and/or maintenance  14/15
Cluster: 6  GO:8151  IDs: YOR270C YGR020C YLR274W YOR332W YHR039CB YPR036W YGL201C YLR447C YBR128C YEL051W YDL185W YKL080W YBR127C YPL120W 

Cluster: 6       GO:6259  DNA metabolism  3/15
Cluster: 6  GO:6259  IDs: YLR274W YGL201C YDL185W 

Cluster: 24       GO:8283  cell proliferation  3/4
Cluster: 24  GO:8283  IDs: YPR025C YDR460W YDL108W 

Cluster: 88       GO:3  reproduction  6/7
Cluster: 88  GO:3  IDs: YPR055W YDR166C YLR166C YIL068C YER008C YBR102C 

Cluster: 88       GO:7275  development  6/7
Cluster: 88  GO:7275  IDs: YPR055W YDR166C YLR166C YIL068C YER008C YBR102C 

Cluster: 88       GO:6810  transport  6/7
Cluster: 88  GO:6810  IDs: YPR055W YDR166C YLR166C YIL068C YER008C YBR102C 

Cluster: 88       GO:8283  cell proliferation  6/7
Cluster: 88  GO:8283  IDs: YPR055W YDR166C YLR166C YIL068C YER008C YBR102C 

Cluster: 88       GO:8151  cell growth and/or maintenance  6/7
Cluster: 88  GO:8151  IDs: YPR055W YDR166C YLR166C YIL068C YER008C YBR102C 

Cluster: 88       GO:19954  asexual reproduction  6/7
Cluster: 88  GO:19954  IDs: YPR055W YDR166C YLR166C YIL068C YER008C YBR102C 

Cluster: 4       GO:6259  DNA metabolism  9/17
Cluster: 4  GO:6259  IDs: YMR234W YNL312W YDR097C YHR164C YAR007C YJL173C YIR002C YLR234W YBR136W 

Cluster: 4       GO:6950  response to stress  8/17
Cluster: 4  GO:6950  IDs: YNL312W YDR097C YHR164C YAR007C YJL173C YIR002C YLR234W YBR136W 

Cluster: 4       GO:9719  response to endogenous stimulus  8/17
Cluster: 4  GO:9719  IDs: YNL312W YDR097C YHR164C YAR007C YJL173C YIR002C YLR234W YBR136W 

Cluster: 4       GO:8283  cell proliferation  7/17
Cluster: 4  GO:8283  IDs: YMR234W YNL312W YHR164C YAR007C YJL173C YLR234W YBR136W 

Cluster: 4       GO:6974  response to DNA damage stimulus  6/17
Cluster: 4  GO:6974  IDs: YNL312W YDR097C YHR164C YAR007C YJL173C YIR002C YLR234W YBR136W 

Cluster: 4       GO:278  mitotic cell cycle  5/17
Cluster: 4  GO:278  IDs: 

Cluster: 4       GO:84  S phase of mitotic cell cycle  5/17
Cluster: 4  GO:84  IDs: 

Cluster: 4       GO:7049  cell cycle  5/17
Cluster: 4  GO:7049  IDs: YMR234W YNL312W YHR164C YAR007C YJL173C YLR234W YBR136W 

Cluster: 4       GO:67  DNA replication and chromosome cycle  5/17
Cluster: 4  GO:67  IDs: YMR234W YNL312W YHR164C YAR007C YJL173C 

Cluster: 36       GO:9987  cellular process  2/8
Cluster: 36  GO:9987  IDs: YPL266W YKL143W 

Cluster: 36       GO:7582  physiological processes  2/8
Cluster: 36  GO:7582  IDs: YPL266W YKL143W 

Cluster: 114       GO:9059  macromolecule biosynthesis  2/5
Cluster: 114  GO:9059  IDs: YMR064W YMR282C 

Cluster: 114       GO:9058  biosynthesis  2/5
Cluster: 114  GO:9058  IDs: YMR064W YMR282C 

Cluster: 26       GO:6810  transport  3/7
Cluster: 26  GO:6810  IDs: YPL045W YLR148W YMR231W 

Cluster: 76       GO:9987  cellular process  4/12
Cluster: 76  GO:9987  IDs: YBL087C YBL085W YPL160W YJR121W 

Cluster: 76       GO:7582  physiological processes  4/12
Cluster: 76  GO:7582  IDs: YBL087C YBL085W YPL160W YJR121W 

Cluster: 128       GO:9987  cellular process  1/6
Cluster: 128  GO:9987  IDs: YLR371W 

Cluster: 128       GO:7582  physiological processes  1/6
Cluster: 128  GO:7582  IDs: YLR371W 

Cluster: 46       GO:6974  response to DNA damage stimulus  2/13
Cluster: 46  GO:6974  IDs: YPL204W YNL250W 

Cluster: 46       GO:6950  response to stress  2/13
Cluster: 46  GO:6950  IDs: YPL204W YNL250W 

Cluster: 46       GO:9719  response to endogenous stimulus  2/13
Cluster: 46  GO:9719  IDs: YPL204W YNL250W 

Cluster: 25       GO:7154  cell communication  5/13
Cluster: 25  GO:7154  IDs: YDR477W YNL267W YGL252C YER177W YDR099W 

Cluster: 25       GO:6464  protein modification  2/13
Cluster: 25  GO:6464  IDs: YDR477W YER129W 

Cluster: 25       GO:6796  phosphate metabolism  2/13
Cluster: 25  GO:6796  IDs: YDR477W YER129W 

Cluster: 25       GO:6793  phosphorus metabolism  2/13
Cluster: 25  GO:6793  IDs: YDR477W YER129W 

Cluster: 25       GO:16310  phosphorylation  2/13
Cluster: 25  GO:16310  IDs: YDR477W YER129W 

Cluster: 56       GO:8283  cell proliferation  3/5
Cluster: 56  GO:8283  IDs: YFL008W YJL074C YDL003W 

Cluster: 5       GO:9987  cellular process  21/56
Cluster: 5  GO:9987  IDs: YKL172W YLR276C YLR175W YNL061W YDR060W YCL054W YPL211W YOR272W YDL014W YDL208W YHR052W YOR202W YPL043W YHR089C YLL008W YEL026W YGR103W YBR142W YFL002C YDL031W YDR087C 

Cluster: 5       GO:7582  physiological processes  21/56
Cluster: 5  GO:7582  IDs: YKL172W YLR276C YLR175W YNL061W YDR060W YCL054W YPL211W YOR272W YDL014W YDL208W YHR052W YOR202W YPL043W YHR089C YLL008W YEL026W YGR103W YBR142W YFL002C YDL031W YDR087C 

Cluster: 5       GO:16070  RNA metabolism  16/56
Cluster: 5  GO:16070  IDs: YKL172W YLR276C YLR175W YNL061W YCL054W YPL211W YDL014W YDL208W YPL043W YHR089C YLL008W YEL026W YBR142W YFL002C YDL031W YDR087C 

Cluster: 5       GO:42254  ribosome biogenesis and assembly  16/56
Cluster: 5  GO:42254  IDs: YKL172W YLR276C YLR175W YNL061W YCL054W YPL211W YDL014W YDL208W YPL043W YHR089C YLL008W YGR103W YBR142W YFL002C YDL031W YDR087C 

Cluster: 5       GO:16043  cell organization and biogenesis  16/56
Cluster: 5  GO:16043  IDs: YKL172W YLR276C YLR175W YNL061W YDR060W YCL054W YPL211W YOR272W YDL014W YDL208W YPL043W YHR089C YLL008W YGR103W YBR142W YFL002C YDL031W YDR087C 

Cluster: 5       GO:7028  cytoplasm organization and biogenesis  16/56
Cluster: 5  GO:7028  IDs: YKL172W YLR276C YLR175W YNL061W YCL054W YPL211W YDL014W YDL208W YPL043W YHR089C YLL008W YGR103W YBR142W YFL002C YDL031W YDR087C 

Cluster: 5       GO:19538  protein metabolism  1/56
Cluster: 5  GO:19538  IDs: YHR052W 

Cluster: 15       GO:8152  metabolism  9/10
Cluster: 15  GO:8152  IDs: YDR378C YBL026W YER146W YCR077C YLR438CA YER112W YNL147W YMR080C YMR268C 

Cluster: 15       GO:16070  RNA metabolism  7/10
Cluster: 15  GO:16070  IDs: YDR378C YBL026W YER146W YLR438CA YER112W YNL147W YMR268C 

Cluster: 15       GO:6139  nucleobase, nucleoside, nucleotide and nucleic acid metabolism  7/10
Cluster: 15  GO:6139  IDs: YDR378C YBL026W YER146W YLR438CA YER112W YNL147W YMR268C 

Cluster: 79       GO:8152  metabolism  2/21
Cluster: 79  GO:8152  IDs: YOR136W YBR205W YDL160C YCL030C YLR180W YBL022C YDR502C YDR170C YLR044C YKL211C YER090W 

Cluster: 79       GO:6139  nucleobase, nucleoside, nucleotide and nucleic acid metabolism  1/21
Cluster: 79  GO:6139  IDs: YDL160C 

Cluster: 43       GO:8151  cell growth and/or maintenance  10/16
Cluster: 43  GO:8151  IDs: YKR028W YJR064W YDL047W YGL197W YJL098W YNR016C YLR310C YFR040W YFR019W YLR386W 

Cluster: 43       GO:8283  cell proliferation  6/16
Cluster: 43  GO:8283  IDs: YKR028W YDL047W YGL197W YJL098W YLR310C YFR040W 

Cluster: 16       GO:8152  metabolism  23/32
Cluster: 16  GO:8152  IDs: YML015C YGR274C YMR227C YCR042C YML098W YDR448W YGR252W YPL011C YBR198C YOL148C YMR223W YMR005W YLR055C YDR176W YDL006W YPL254W YDR145W YGL112C YDR167W YMR236W YBR081C YPL129W YKL201C YML114C 

Cluster: 16       GO:6139  nucleobase, nucleoside, nucleotide and nucleic acid metabolism  22/32
Cluster: 16  GO:6139  IDs: YML015C YGR274C YMR227C YCR042C YML098W YDR448W YGR252W YPL011C YBR198C YOL148C YMR005W YLR055C YDR176W YDL006W YPL254W YDR145W YGL112C YDR167W YMR236W YBR081C YPL129W YML114C 

Cluster: 16       GO:8151  cell growth and/or maintenance  20/32
Cluster: 16  GO:8151  IDs: YML015C YGR274C YMR227C YCR042C YML098W YDR448W YGR252W YPL011C YBR198C YOL148C YMR223W YMR005W YLR055C YDR176W YDL006W YPL254W YDR145W YGL112C YDR167W YMR236W YBR081C YPL129W YKL201C YML114C 

Cluster: 16       GO:8283  cell proliferation  12/32
Cluster: 16  GO:8283  IDs: YML015C YGR274C YMR227C YCR042C YML098W YPL011C YBR198C YDR145W YGL112C YDR167W YMR236W YPL129W 

Cluster: 48       GO:8151  cell growth and/or maintenance  4/4
Cluster: 48  GO:8151  IDs: YER136W YFL038C YKR014C YER031C 

Cluster: 48       GO:6810  transport  3/4
Cluster: 48  GO:6810  IDs: YER136W YFL038C YKR014C YER031C 

Cluster: 80       GO:8151  cell growth and/or maintenance  6/7
Cluster: 80  GO:8151  IDs: YNR023W YBR289W YHL025W YMR033W YPL016W YOR290C 

Cluster: 80       GO:8152  metabolism  6/7
Cluster: 80  GO:8152  IDs: YNR023W YBR289W YHL025W YMR033W YPL016W YOR290C 

Cluster: 80       GO:6139  nucleobase, nucleoside, nucleotide and nucleic acid metabolism  6/7
Cluster: 80  GO:6139  IDs: YNR023W YBR289W YHL025W YMR033W YPL016W YOR290C 

Cluster: 41       GO:8152  metabolism  1/13
Cluster: 41  GO:8152  IDs: YPL106C YML028W YIL094C YML126C YKL125W YHR108W 

Cluster: 106       GO:6793  phosphorus metabolism  2/3
Cluster: 106  GO:6793  IDs: YPL203W YKL166C 

Cluster: 106       GO:6464  protein modification  2/3
Cluster: 106  GO:6464  IDs: YPL203W YKL166C 

Cluster: 106       GO:16310  phosphorylation  2/3
Cluster: 106  GO:16310  IDs: YPL203W YKL166C 

Cluster: 106       GO:6796  phosphate metabolism  2/3
Cluster: 106  GO:6796  IDs: YPL203W YKL166C 

Cluster: 106       GO:19538  protein metabolism  2/3
Cluster: 106  GO:19538  IDs: YPL203W YKL166C 

Cluster: 106       GO:7154  cell communication  2/3
Cluster: 106  GO:7154  IDs: YIL033C YPL203W 

Cluster: 131       GO:16070  RNA metabolism  2/2
Cluster: 131  GO:16070  IDs: YDR088C YGR006W 

Cluster: 47       GO:6464  protein modification  3/13
Cluster: 47  GO:6464  IDs: YKL139W YJL006C YML112W 

Cluster: 47       GO:6796  phosphate metabolism  3/13
Cluster: 47  GO:6796  IDs: YKL139W YJL006C YML112W 

Cluster: 47       GO:6793  phosphorus metabolism  3/13
Cluster: 47  GO:6793  IDs: YKL139W YJL006C YML112W 

Cluster: 47       GO:16310  phosphorylation  3/13
Cluster: 47  GO:16310  IDs: YKL139W YJL006C YML112W 

Cluster: 75       GO:6139  nucleobase, nucleoside, nucleotide and nucleic acid metabolism  13/19
Cluster: 75  GO:6139  IDs: YCR093W YKL045W YNR052C YNL102W YOR217W YBR087W YNL290W YBL035C YJR068W YIR008C YAL021C YER068W YOL094C 

Cluster: 75       GO:8152  metabolism  13/19
Cluster: 75  GO:8152  IDs: YCR093W YKL045W YNR052C YNL102W YOR217W YBR087W YNL290W YBL035C YJR068W YIR008C YAL021C YER068W YOL094C 

Cluster: 75       GO:8283  cell proliferation  10/19
Cluster: 75  GO:8283  IDs: YCR093W YKL045W YNL102W YOR217W YBR087W YNL290W YBL035C YJR068W YIR008C YOL094C 

Cluster: 75       GO:278  mitotic cell cycle  9/19
Cluster: 75  GO:278  IDs: 

Cluster: 75       GO:84  S phase of mitotic cell cycle  9/19
Cluster: 75  GO:84  IDs: 

Cluster: 75       GO:6259  DNA metabolism  9/19
Cluster: 75  GO:6259  IDs: YKL045W YNL102W YOR217W YBR087W YNL290W YBL035C YJR068W YIR008C YOL094C 

Cluster: 75       GO:7049  cell cycle  9/19
Cluster: 75  GO:7049  IDs: YCR093W YKL045W YNL102W YOR217W YBR087W YNL290W YBL035C YJR068W YIR008C YOL094C 

Cluster: 75       GO:67  DNA replication and chromosome cycle  9/19
Cluster: 75  GO:67  IDs: YKL045W YNL102W YOR217W YBR087W YNL290W YBL035C YJR068W YIR008C YOL094C 

Cluster: 75       GO:6974  response to DNA damage stimulus  5/19
Cluster: 75  GO:6974  IDs: YOR217W YBR087W YNL290W YJR068W YOL094C 

Cluster: 75       GO:6950  response to stress  5/19
Cluster: 75  GO:6950  IDs: YOR217W YBR087W YNL290W YJR068W YOL094C 

Cluster: 75       GO:9719  response to endogenous stimulus  5/19
Cluster: 75  GO:9719  IDs: YOR217W YBR087W YNL290W YJR068W YOL094C 

Cluster: 18       GO:8152  metabolism  24/33
Cluster: 18  GO:8152  IDs: YBR272C YDL007W YER148W YFR052W YOR261C YER012W YDL097C YFR004W YBL041W YGR232W YDL147W YFR010W YJR109C YDR427W YDR394W YHR200W YKL145W YOR259C YOR117W YPR108W YLR035C YMR314W YLR421C YER021W YGL048C 

Cluster: 18       GO:9057  macromolecule catabolism  21/33
Cluster: 18  GO:9057  IDs: YDL007W YFR052W YOR261C YER012W YDL097C YFR004W YBL041W YGR232W YDL147W YFR010W YDR427W YDR394W YHR200W YKL145W YOR259C YOR117W YPR108W YMR314W YLR421C YER021W YGL048C 

Cluster: 18       GO:9056  catabolism  21/33
Cluster: 18  GO:9056  IDs: YDL007W YFR052W YOR261C YER012W YDL097C YFR004W YBL041W YGR232W YDL147W YFR010W YDR427W YDR394W YHR200W YKL145W YOR259C YOR117W YPR108W YMR314W YLR421C YER021W YGL048C 

Cluster: 18       GO:19538  protein metabolism  21/33
Cluster: 18  GO:19538  IDs: YDL007W YFR052W YOR261C YER012W YDL097C YFR004W YBL041W YGR232W YDL147W YFR010W YDR427W YDR394W YHR200W YKL145W YOR259C YOR117W YPR108W YMR314W YLR421C YER021W YGL048C 

Cluster: 18       GO:6139  nucleobase, nucleoside, nucleotide and nucleic acid metabolism  3/33
Cluster: 18  GO:6139  IDs: YBR272C YER148W YLR035C 

Cluster: 18       GO:8151  cell growth and/or maintenance  2/33
Cluster: 18  GO:8151  IDs: YBR272C YDL007W YER148W YFR052W YOR261C YER012W YDL097C YFR004W YBL041W YGR232W YDL147W YFR010W YJR109C YDR427W YDR394W YHR200W YKL145W YOR259C YOR117W YPR108W YLR035C YMR314W YLR421C YER021W YGL048C 

Cluster: 103       GO:8151  cell growth and/or maintenance  6/6
Cluster: 103  GO:8151  IDs: YNL172W YBL084C YLR127C YKL022C YHR166C YGL240W 

Cluster: 103       GO:19538  protein metabolism  6/6
Cluster: 103  GO:19538  IDs: YNL172W YBL084C YLR127C YKL022C YHR166C YGL240W 

Cluster: 103       GO:9057  macromolecule catabolism  6/6
Cluster: 103  GO:9057  IDs: YNL172W YBL084C YLR127C YKL022C YHR166C YGL240W 

Cluster: 103       GO:8152  metabolism  6/6
Cluster: 103  GO:8152  IDs: YNL172W YBL084C YLR127C YKL022C YHR166C YGL240W 

Cluster: 103       GO:9056  catabolism  6/6
Cluster: 103  GO:9056  IDs: YNL172W YBL084C YLR127C YKL022C YHR166C YGL240W 

Cluster: 103       GO:8283  cell proliferation  6/6
Cluster: 103  GO:8283  IDs: YNL172W YBL084C YLR127C YKL022C YHR166C YGL240W 

Cluster: 12       GO:8152  metabolism  2/14
Cluster: 12  GO:8152  IDs: YJL176C YHR013C YHR064C YGR285C YDL040C 

Cluster: 17       GO:19538  protein metabolism  2/2
Cluster: 17  GO:19538  IDs: YPR176C YJL031C 

Cluster: 17       GO:9059  macromolecule biosynthesis  2/2
Cluster: 17  GO:9059  IDs: YPR176C YJL031C 

Cluster: 17       GO:9058  biosynthesis  2/2
Cluster: 17  GO:9058  IDs: YPR176C YJL031C 

Cluster: 77       GO:8283  cell proliferation  5/17
Cluster: 77  GO:8283  IDs: YMR139W YKR048C YDR507C YCL024W YDR174W 

Cluster: 77       GO:6464  protein modification  2/17
Cluster: 77  GO:6464  IDs: YDR507C YCL024W 

Cluster: 77       GO:6796  phosphate metabolism  2/17
Cluster: 77  GO:6796  IDs: YDR507C YCL024W 

Cluster: 77       GO:6793  phosphorus metabolism  2/17
Cluster: 77  GO:6793  IDs: YDR507C YCL024W 

Cluster: 77       GO:16310  phosphorylation  2/17
Cluster: 77  GO:16310  IDs: YDR507C YCL024W 

Cluster: 101       GO:8150  biological_process  4/8
Cluster: 101  GO:8150  IDs: YBR211C YPL018W YDR383C YLR381W 

Cluster: 101       GO:9987  cellular process  2/8
Cluster: 101  GO:9987  IDs: YBR211C YPL018W 

Cluster: 101       GO:7582  physiological processes  2/8
Cluster: 101  GO:7582  IDs: YBR211C YPL018W 

Cluster: 8       GO:9057  macromolecule catabolism  3/16
Cluster: 8  GO:9057  IDs: YPL154C YPR180W YDR390C 

Cluster: 8       GO:9056  catabolism  3/16
Cluster: 8  GO:9056  IDs: YPL154C YPR180W YDR390C 

Cluster: 40       GO:6810  transport  5/7
Cluster: 40  GO:6810  IDs: YDR468C YGL095C YOL018C YKL196C YMR197C 

Cluster: 99       GO:6974  response to DNA damage stimulus  2/2
Cluster: 99  GO:6974  IDs: YMR106C YMR284W 

Cluster: 99       GO:9719  response to endogenous stimulus  2/2
Cluster: 99  GO:9719  IDs: YMR106C YMR284W 

Cluster: 99       GO:6259  DNA metabolism  2/2
Cluster: 99  GO:6259  IDs: YMR106C YMR284W 

Cluster: 99       GO:6950  response to stress  2/2
Cluster: 99  GO:6950  IDs: YMR106C YMR284W 

Cluster: 72       GO:8151  cell growth and/or maintenance  4/4
Cluster: 72  GO:8151  IDs: YJL024C YGR261C YBR288C YPL195W 

Cluster: 72       GO:6810  transport  4/4
Cluster: 72  GO:6810  IDs: YJL024C YGR261C YBR288C YPL195W 

Cluster: 71       GO:9987  cellular process  27/31
Cluster: 71  GO:9987  IDs: YGR104C YBR193C YDL140C YGL025C YOR174W YPR168W YHR041C YOL135C YPL042C YKR095W YER157W YDL005C YBR253W YOL051W YNL236W YCR080W YDR443C YHR058C YNR010W YLR071C YMR112C YER022W YPR070W YDR308C YBL093C YHR147C YNL025C 

Cluster: 71       GO:7582  physiological processes  27/31
Cluster: 71  GO:7582  IDs: YGR104C YBR193C YDL140C YGL025C YOR174W YPR168W YHR041C YOL135C YPL042C YKR095W YER157W YDL005C YBR253W YOL051W YNL236W YCR080W YDR443C YHR058C YNR010W YLR071C YMR112C YER022W YPR070W YDR308C YBL093C YHR147C YNL025C 

Cluster: 71       GO:8152  metabolism  25/31
Cluster: 71  GO:8152  IDs: YGR104C YBR193C YDL140C YGL025C YOR174W YPR168W YHR041C YOL135C YPL042C YKR095W YER157W YDL005C YBR253W YOL051W YNL236W YCR080W YDR443C YHR058C YNR010W YLR071C YMR112C YER022W YPR070W YDR308C YBL093C YHR147C YNL025C 

Cluster: 71       GO:6139  nucleobase, nucleoside, nucleotide and nucleic acid metabolism  24/31
Cluster: 71  GO:6139  IDs: YGR104C YBR193C YDL140C YGL025C YOR174W YPR168W YHR041C YOL135C YPL042C YDL005C YBR253W YOL051W YNL236W YCR080W YDR443C YHR058C YNR010W YLR071C YMR112C YER022W YPR070W YDR308C YBL093C YNL025C 

Cluster: 71       GO:8151  cell growth and/or maintenance  3/31
Cluster: 71  GO:8151  IDs: YGR104C YBR193C YDL140C YGL025C YOR174W YPR168W YHR041C YOL135C YPL042C YKR095W YER157W YDL005C YBR253W YOL051W YNL236W YCR080W YDR443C YHR058C YNR010W YLR071C YMR112C YER022W YPR070W YDR308C YBL093C YHR147C YNL025C 

Cluster: 49       GO:8150  biological_process  13/19
Cluster: 49  GO:8150  IDs: YAL019W YDL070W YBL088C YLR239C YKR054C YER107C YBR009C YLR399C YEL046C YFR006W YPR077C YOR188W YJR132W 

Cluster: 49       GO:9987  cellular process  7/19
Cluster: 49  GO:9987  IDs: YBL088C YKR054C YER107C YBR009C YLR399C YEL046C YOR188W 

Cluster: 49       GO:7582  physiological processes  7/19
Cluster: 49  GO:7582  IDs: YBL088C YKR054C YER107C YBR009C YLR399C YEL046C YOR188W 

Cluster: 49       GO:8152  metabolism  2/19
Cluster: 49  GO:8152  IDs: YER107C YBR009C YEL046C 

Cluster: 22       GO:8152  metabolism  13/17
Cluster: 22  GO:8152  IDs: YER094C YFR050C YOR157C YDL188C YGR135W YJR009C YOL038W YGL011C YOR362C YML092C YPR103W YJL001W YGR253C 

Cluster: 22       GO:19538  protein metabolism  12/17
Cluster: 22  GO:19538  IDs: YER094C YFR050C YOR157C YDL188C YGR135W YOL038W YGL011C YOR362C YML092C YPR103W YJL001W YGR253C 

Cluster: 22       GO:9057  macromolecule catabolism  11/17
Cluster: 22  GO:9057  IDs: YER094C YFR050C YOR157C YGR135W YOL038W YGL011C YOR362C YML092C YPR103W YJL001W YGR253C 

Cluster: 22       GO:9056  catabolism  11/17
Cluster: 22  GO:9056  IDs: YER094C YFR050C YOR157C YGR135W YOL038W YGL011C YOR362C YML092C YPR103W YJL001W YGR253C 

Cluster: 9       GO:8150  biological_process  6/10
Cluster: 9  GO:8150  IDs: YFL018C YDR430C YDR171W YML059C YBR044C YGR193C 

Cluster: 21       GO:8150  biological_process  18/25
Cluster: 21  GO:8150  IDs: YPL240C YBR017C YFR009W YFR049W YGL195W YIL125W YDR395W YMR012W YBR130C YGL122C YMR186W YBR115C YAL029C YDR148C YGL154C YIL026C YER171W YIL128W 

Cluster: 78       GO:8150  biological_process  2/5
Cluster: 78  GO:8150  IDs: YPL101W YGR200C 

Cluster: 78       GO:9987  cellular process  1/5
Cluster: 78  GO:9987  IDs: YGR200C 

Cluster: 78       GO:7582  physiological processes  1/5
Cluster: 78  GO:7582  IDs: YGR200C 

Cluster: 52       GO:8151  cell growth and/or maintenance  5/5
Cluster: 52  GO:8151  IDs: YKL135C YPL259C YHL019C YPR029C YLR170C 

Cluster: 42       GO:8151  cell growth and/or maintenance  14/16
Cluster: 42  GO:8151  IDs: YGR166W YDR108W YAL026C YMR218C YOR115C YDR407C YGR143W YDR472W YOR153W YBR254C YKR068C YLR342W YML077W YDR246W 

Cluster: 42       GO:6810  transport  11/16
Cluster: 42  GO:6810  IDs: YGR166W YDR108W YAL026C YMR218C YOR115C YDR407C YDR472W YOR153W YBR254C YKR068C YML077W YDR246W 

Cluster: 42       GO:8152  metabolism  2/16
Cluster: 42  GO:8152  IDs: YGR166W YDR108W YAL026C YMR218C YOR115C YDR407C YGR143W YDR472W YBR254C YKR068C YLR342W YML077W YDR246W 

Cluster: 111       GO:6810  transport  2/4
Cluster: 111  GO:6810  IDs: YIL034C YKL007W 

Cluster: 19       GO:6810  transport  5/16
Cluster: 19  GO:6810  IDs: YIL076W YPL010W YNL006W YEL031W YGL137W YER122C YDR238C 

Cluster: 11       GO:8283  cell proliferation  4/12
Cluster: 11  GO:8283  IDs: YAL024C YAL016W YGL190C YDL134C 

Cluster: 11       GO:7275  development  4/12
Cluster: 11  GO:7275  IDs: YMR109W YAL016W YGL190C YDL134C 

Cluster: 11       GO:3  reproduction  4/12
Cluster: 11  GO:3  IDs: YMR109W YAL016W YGL190C YDL134C 

Cluster: 11       GO:19954  asexual reproduction  4/12
Cluster: 11  GO:19954  IDs: YMR109W YAL016W YGL190C YDL134C 

Cluster: 11       GO:9059  macromolecule biosynthesis  4/12
Cluster: 11  GO:9059  IDs: YOR014W YAL016W YGL190C YDL134C 

Cluster: 11       GO:9058  biosynthesis  4/12
Cluster: 11  GO:9058  IDs: YOR014W YAL016W YGL190C YDL134C 

Cluster: 50       GO:19538  protein metabolism  8/13
Cluster: 50  GO:19538  IDs: YER025W YDR211W YLR291C YGR083C YOR260W YKR026C YJR007W YPL237W 

Cluster: 50       GO:9059  macromolecule biosynthesis  8/13
Cluster: 50  GO:9059  IDs: YER025W YDR211W YLR291C YGR083C YOR260W YKR026C YJR007W YPL237W 

Cluster: 50       GO:9058  biosynthesis  8/13
Cluster: 50  GO:9058  IDs: YER025W YDR211W YLR291C YGR083C YOR260W YKR026C YJR007W YPL237W 

Cluster: 39       GO:278  mitotic cell cycle  4/23
Cluster: 39  GO:278  IDs: 

Cluster: 39       GO:84  S phase of mitotic cell cycle  4/23
Cluster: 39  GO:84  IDs: 

Cluster: 39       GO:6259  DNA metabolism  4/23
Cluster: 39  GO:6259  IDs: YBR278W YPR175W YNL262W YDR121W 

Cluster: 39       GO:7049  cell cycle  4/23
Cluster: 39  GO:7049  IDs: YOL139C YBR278W YPR175W YNL262W YDR121W 

Cluster: 39       GO:67  DNA replication and chromosome cycle  4/23
Cluster: 39  GO:67  IDs: YBR278W YPR175W YNL262W YDR121W 

Cluster: 39       GO:6974  response to DNA damage stimulus  3/23
Cluster: 39  GO:6974  IDs: YBR278W YPR175W YNL262W 

Cluster: 39       GO:6950  response to stress  3/23
Cluster: 39  GO:6950  IDs: YBR278W YPR175W YNL262W 

Cluster: 39       GO:9719  response to endogenous stimulus  3/23
Cluster: 39  GO:9719  IDs: YBR278W YPR175W YNL262W 

Cluster: 109       GO:8151  cell growth and/or maintenance  4/4
Cluster: 109  GO:8151  IDs: YJR005W YOL062C YBL037W YJR058C 

Cluster: 89       GO:6810  transport  4/6
Cluster: 89  GO:6810  IDs: YAL007C YML012W YGL200C YAR002CA 

Cluster: 20       GO:8151  cell growth and/or maintenance  17/25
Cluster: 20  GO:8151  IDs: YLR163C YOR001W YCR035C YOL142W YDL111C YGL106W YOR326W YHR023W YLR398C YOL021C YPR189W YGR158C YNL232W YLR086W YGR195W YBR109C YGR095C YDR280W YHR069C 

Cluster: 20       GO:16043  cell organization and biogenesis  11/25
Cluster: 20  GO:16043  IDs: YLR163C YOR001W YCR035C YOL142W YDL111C YGL106W YOR326W YOL021C YGR158C YNL232W YGR195W YBR109C YGR095C YDR280W YHR069C 

Cluster: 20       GO:7028  cytoplasm organization and biogenesis  11/25
Cluster: 20  GO:7028  IDs: YOR001W YCR035C YOL142W YDL111C YOL021C YGR158C YNL232W YGR195W YGR095C YDR280W YHR069C 

Cluster: 20       GO:16070  RNA metabolism  11/25
Cluster: 20  GO:16070  IDs: YOR001W YCR035C YOL142W YDL111C YOL021C YGR158C YNL232W YGR195W YGR095C YDR280W YHR069C 

Cluster: 20       GO:42254  ribosome biogenesis and assembly  11/25
Cluster: 20  GO:42254  IDs: YOR001W YCR035C YOL142W YDL111C YOL021C YGR158C YNL232W YGR195W YGR095C YDR280W YHR069C 

Cluster: 20       GO:3  reproduction  4/25
Cluster: 20  GO:3  IDs: YGL106W YOR326W YHR023W YBR109C 

Cluster: 20       GO:7275  development  4/25
Cluster: 20  GO:7275  IDs: YGL106W YOR326W YHR023W YBR109C 

Cluster: 20       GO:19954  asexual reproduction  4/25
Cluster: 20  GO:19954  IDs: YGL106W YOR326W YHR023W YBR109C 
