# Supplementary material for: The Use of Edge-Betweenness Clustering to Investigate Biological Function in Protein Interaction Networks
Source: BMC Bioinformatics. 2005 Mar 1;6:39. doi: 10.1186/1471-2105-6-39 (PMC555937; doi:10.1186/1471-2105-6-39)
Supplement: Additional File 3 — These files provide information on all the clusters (of size > 1) formed when the Gavin, Uetz and Lehner datasets were clustered. Each file name begins with the name of the dataset used in clustering, followed by the number of edges removed to perform the clustering. The files with a name ending 'clusters.txt' list all the members of each cluster and all the GO terms which were found to be significant for that cluster. Files ending with 'proteins-per-GO.txt', give further detail, showing the transcripts in the cluster which had the significant GO annotations. The examples provided show each dataset with the 'best' number of edges removed (see Results section: Difference in clustering between the datasets). For the smallest (Lehner) dataset, examples with greater and fewer numbers of edges removed are also provided. [file 1471-2105-6-39-S3.txt]

CLUSTER: 15 SIZE 9
Members of cluster
BC045575, XM_302813, NM_017491, NM_033536, U80752, NM_006929, AK091455, NM_003091, XM_054951

Significant GO terms for this cluster (cluster proteins with this annotation/cluster size)
   biological_process
      GO:9628  response to abiotic stimulus  1/9
      GO:9581  perception of external stimulus  1/9
      GO:7600  sensory perception  1/9
      GO:9582  perception of abiotic stimulus  1/9
      GO:9592  perception of sound  1/9
      GO:50684  regulation of mRNA processing  1/9
      GO:7605  hearing  1/9
   cellular_component
   molecular_process


CLUSTER: 8 SIZE 10
Members of cluster
AK074101, NM_005066, NM_144693, NM_016042, NM_006033, NM_020158, AK096810, NM_002654, Q9UM59, NM_016082

Significant GO terms for this cluster (cluster proteins with this annotation/cluster size)
   biological_process
      GO:42254  ribosome biogenesis and assembly  2/10
      GO:6364  rRNA processing  2/10
      GO:7046  ribosome biogenesis  2/10
      GO:6360  transcription from Pol I promoter  2/10
      GO:45736  negative regulation of CDK activity  1/10
      GO:7417  central nervous system development  1/10
      GO:16042  lipid catabolism  1/10
      GO:7420  brain development  1/10
      GO:45664  regulation of neuron differentiation  1/10
      GO:45595  regulation of cell differentiation  1/10
      GO:30182  neuron differentiation  1/10
      GO:79  regulation of CDK activity  1/10
      GO:45786  negative regulation of cell cycle  1/10
   cellular_component
      GO:178  exosome (RNase complex)  2/10
      GO:177  cytoplasmic exosome (RNase complex)  1/10
   molecular_process
      GO:16788  hydrolase activity, acting on ester bonds  3/10
      GO:16896  exoribonuclease activity, producing 5'-phosphomonoesters  2/10
      GO:4527  exonuclease activity  2/10
      GO:4532  exoribonuclease activity  2/10
      GO:175  3'-5' exoribonuclease activity  2/10
      GO:4540  ribonuclease activity  2/10
      GO:8408  3'-5' exonuclease activity  2/10
      GO:8970  phospholipase A1 activity  1/10
      GO:19901  protein kinase binding  1/10
      GO:42808  neuronal Cdc2-like kinase binding  1/10
      GO:19900  kinase binding  1/10
      GO:16789  carboxylic ester hydrolase activity  1/10
      GO:4620  phospholipase activity  1/10
      GO:19899  enzyme binding  1/10
      GO:5539  glycosaminoglycan binding  1/10
      GO:16298  lipase activity  1/10
      GO:8201  heparin binding  1/10
      GO:4806  triacylglycerol lipase activity  1/10
      GO:4465  lipoprotein lipase activity  1/10


CLUSTER: 23 SIZE 11
Members of cluster
NM_014487, NM_002415, NM_005716, BG403593, NM_003687, NM_005483, NM_003935, NM_019082, NM_024741, NM_022742, BQ069192

Significant GO terms for this cluster (cluster proteins with this annotation/cluster size)
   biological_process
      GO:9987  cellular process  6/11
      GO:8283  cell proliferation  3/11
      GO:16043  cell organization and biogenesis  3/11
      GO:278  mitotic cell cycle  3/11
      GO:7049  cell cycle  3/11
      GO:6997  nuclear organization and biogenesis  2/11
      GO:67  DNA replication and chromosome cycle  2/11
      GO:84  S phase of mitotic cell cycle  2/11
      GO:7242  intracellular signaling cascade  2/11
      GO:7001  chromosome organization and biogenesis (sensu Eukarya)  2/11
      GO:6260  DNA replication  2/11
      GO:6334  nucleosome assembly  1/11
      GO:6265  DNA topological change  1/11
      GO:6335  DNA replication dependent nucleosome assembly  1/11
      GO:6304  DNA modification  1/11
      GO:6261  DNA dependent DNA replication  1/11
      GO:6268  DNA unwinding  1/11
   cellular_component
      GO:775  chromosome, pericentric region  1/11
      GO:5698  centromere  1/11
      GO:5678  chromatin assembly complex  1/11
      GO:16585  chromatin remodeling complex  1/11
      GO:5615  extracellular space  1/11
   molecular_process
      GO:3677  DNA binding  4/11
      GO:16853  isomerase activity  2/11
      GO:3916  DNA topoisomerase activity  1/11
      GO:16873  other isomerase activity  1/11
      GO:3917  DNA topoisomerase type I activity  1/11
      GO:5125  cytokine activity  1/11
      GO:8181  tumor suppressor  1/11
      GO:3762  histone-specific chaperone activity  1/11


CLUSTER: 16 SIZE 10
Members of cluster
NM_018677, NM_016404, NM_003325, NM_032520, NM_017958, BC045623, BC040175, NM_002911, NM_032498, NM_018161

Significant GO terms for this cluster (cluster proteins with this annotation/cluster size)
   biological_process
      GO:9058  biosynthesis  3/10
      GO:6355  regulation of transcription, DNA-dependent  3/10
      GO:6807  nitrogen metabolism  1/10
      GO:7345  embryogenesis and morphogenesis  1/10
      GO:9435  nicotinamide adenine dinucleotide biosynthesis  1/10
      GO:6449  regulation of translational termination  1/10
      GO:19363  pyridine nucleotide biosynthesis  1/10
      GO:42364  water-soluble vitamin biosynthesis  1/10
      GO:9110  vitamin biosynthesis  1/10
      GO:8610  lipid biosynthesis  1/10
      GO:6415  translational termination  1/10
      GO:19674  nicotinamide adenine dinucleotide metabolism  1/10
   cellular_component
   molecular_process
      GO:30554  adenyl nucleotide binding  3/10
      GO:16874  ligase activity  2/10
      GO:3952  NAD synthase (glutamine-hydrolyzing) activity  1/10
      GO:16878  acid-thiol ligase activity  1/10
      GO:16405  CoA-ligase activity  1/10
      GO:16877  ligase activity, forming carbon-sulfur bonds  1/10
      GO:16208  AMP binding  1/10
      GO:16810  hydrolase activity, acting on carbon-nitrogen (but not peptide) bonds  1/10
      GO:16884  carbon-nitrogen ligase activity, with glutamine as amido-N-donor  1/10
      GO:3987  acetate-CoA ligase activity  1/10


CLUSTER: 31 SIZE 3
Members of cluster
NM_004688, NM_012321, BC008502

Significant GO terms for this cluster (cluster proteins with this annotation/cluster size)
   biological_process
      GO:6351  transcription, DNA-dependent  2/3
      GO:6350  transcription  2/3
      GO:45087  innate immune response  1/3
      GO:9613  response to pest/pathogen/parasite  1/3
      GO:7243  protein kinase cascade  1/3
      GO:7259  JAK-STAT cascade  1/3
      GO:9611  response to wounding  1/3
      GO:6954  inflammatory response  1/3
   cellular_component
      GO:5684  major (U2-dependent) spliceosome  1/3
      GO:5688  snRNP U6  1/3
   molecular_process


CLUSTER: 35 SIZE 2
Members of cluster
NM_130463, NM_001696

Significant GO terms for this cluster (cluster proteins with this annotation/cluster size)
   biological_process
      GO:9206  purine ribonucleoside triphosphate biosynthesis  2/2
      GO:9150  purine ribonucleotide metabolism  2/2
      GO:6810  transport  2/2
      GO:9144  purine nucleoside triphosphate metabolism  2/2
      GO:6163  purine nucleotide metabolism  2/2
      GO:9201  ribonucleoside triphosphate biosynthesis  2/2
      GO:9142  nucleoside triphosphate biosynthesis  2/2
      GO:6812  cation transport  2/2
      GO:8151  cell growth and/or maintenance  2/2
      GO:6731  coenzymes and prosthetic group metabolism  2/2
      GO:6811  ion transport  2/2
      GO:6753  nucleoside phosphate metabolism  2/2
      GO:6732  coenzyme metabolism  2/2
      GO:9117  nucleotide metabolism  2/2
      GO:9058  biosynthesis  2/2
      GO:15992  proton transport  2/2
      GO:6754  ATP biosynthesis  2/2
      GO:9205  purine ribonucleoside triphosphate metabolism  2/2
      GO:9199  ribonucleoside triphosphate metabolism  2/2
      GO:9165  nucleotide biosynthesis  2/2
      GO:9259  ribonucleotide metabolism  2/2
      GO:6818  hydrogen transport  2/2
      GO:6752  group transfer coenzyme metabolism  2/2
      GO:9108  coenzyme biosynthesis  2/2
      GO:9145  purine nucleoside triphosphate biosynthesis  2/2
      GO:46034  ATP metabolism  2/2
      GO:15672  monovalent inorganic cation transport  2/2
      GO:9152  purine ribonucleotide biosynthesis  2/2
      GO:9141  nucleoside triphosphate metabolism  2/2
      GO:6164  purine nucleotide biosynthesis  2/2
      GO:9260  ribonucleotide biosynthesis  2/2
      GO:46138  coenzymes and prosthetic group biosynthesis  2/2
      GO:15985  energy coupled proton transport, down the electrochemical gradient  1/2
      GO:6119  oxidative phosphorylation  1/2
      GO:15986  ATP synthesis coupled proton transport  1/2
   cellular_component
      GO:45259  proton-transporting ATP synthase complex  1/2
      GO:16469  proton-transporting two-sector ATPase complex  1/2
      GO:5753  proton-transporting ATP synthase complex (sensu Eukarya)  1/2
      GO:45255  hydrogen-translocating F-type ATPase complex  1/2
      GO:19866  inner membrane  1/2
      GO:5740  mitochondrial membrane  1/2
      GO:5743  mitochondrial inner membrane  1/2
      GO:219  vacuolar hydrogen-transporting ATPase  1/2
      GO:5739  mitochondrion  1/2
   molecular_process
      GO:15077  monovalent inorganic cation transporter activity  2/2
      GO:16787  hydrolase activity  2/2
      GO:8324  cation transporter activity  2/2
      GO:15078  hydrogen ion transporter activity  2/2
      GO:8369  obsolete molecular function  2/2
      GO:15075  ion transporter activity  2/2
      GO:5215  transporter activity  2/2
      GO:3936  hydrogen-transporting two-sector ATPase activity  2/2
      GO:42625  ATPase activity, coupled to transmembrane movement of ions  1/2
      GO:8553  hydrogen-exporting ATPase activity, phosphorylative mechanism  1/2
      GO:15399  primary active transporter activity  1/2
      GO:15662  ATPase activity, coupled to transmembrane movement of ions, phosphorylative mechanism  1/2
      GO:16820  hydrolase activity, acting on acid anhydrides, catalyzing transmembrane movement of substances  1/2
      GO:15405  P-P-bond-hydrolysis-driven transporter activity  1/2
      GO:42626  ATPase activity, coupled to transmembrane movement of substances  1/2
      GO:5386  carrier activity  1/2
      GO:260  hydrogen-translocating V-type ATPase activity  1/2


CLUSTER: 7 SIZE 12
Members of cluster
NM_007222, NM_138394, NM_004671, NM_001019, NM_032364, NM_022740, NM_005033, NM_004640, NM_005782, NM_003211, XM_040002, NM_005804

Significant GO terms for this cluster (cluster proteins with this annotation/cluster size)
   biological_process
      GO:6406  mRNA-nucleus export  1/12
   cellular_component
      GO:5622  intracellular  9/12
      GO:5623  cell  9/12
      GO:5634  nucleus  8/12
   molecular_process
      GO:3676  nucleic acid binding  7/12
      GO:3677  DNA binding  4/12
      GO:30528  transcription regulator activity  3/12
      GO:700  mismatch base pair DNA N-glycosylase activity  1/12
      GO:8263  pyrimidine-specific mismatch base pair DNA N-glycosylase activity  1/12
      GO:16799  hydrolase activity, hydrolyzing N-glycosyl compounds  1/12
      GO:19104  DNA N-glycosylase activity  1/12


CLUSTER: 32 SIZE 18
Members of cluster
BC001200, NM_003077, NM_015045, NM_031157, NM_032690, NM_012073, NM_003819, NM_022827, NM_080545, NM_018072, NM_001273, NM_005566, NM_005843, NM_019001, NM_000034, NM_013379, AI821928, NM_015965

Significant GO terms for this cluster (cluster proteins with this annotation/cluster size)
   biological_process
      GO:8151  cell growth and/or maintenance  7/18
      GO:9056  catabolism  5/18
      GO:6810  transport  5/18
      GO:46907  intracellular transport  4/18
      GO:6886  intracellular protein transport  3/18
      GO:15031  protein transport  3/18
      GO:6997  nuclear organization and biogenesis  2/18
      GO:6357  regulation of transcription from Pol II promoter  2/18
      GO:6096  glycolysis  2/18
      GO:16568  chromatin modification  2/18
      GO:46365  monosaccharide catabolism  2/18
      GO:6006  glucose metabolism  2/18
      GO:6092  main pathways of carbohydrate metabolism  2/18
      GO:5996  monosaccharide metabolism  2/18
      GO:16052  carbohydrate catabolism  2/18
      GO:19318  hexose metabolism  2/18
      GO:6007  glucose catabolism  2/18
      GO:6913  nucleocytoplasmic transport  2/18
      GO:6066  alcohol metabolism  2/18
      GO:15980  energy derivation by oxidation of organic compounds  2/18
      GO:6091  energy pathways  2/18
      GO:6325  establishment and/or maintenance of chromatin architecture  2/18
      GO:46164  alcohol catabolism  2/18
      GO:6323  DNA packaging  2/18
      GO:19320  hexose catabolism  2/18
      GO:7001  chromosome organization and biogenesis (sensu Eukarya)  2/18
   cellular_component
      GO:5737  cytoplasm  7/18
      GO:5654  nucleoplasm  3/18
   molecular_process
      GO:5524  ATP binding  4/18
      GO:30554  adenyl nucleotide binding  4/18


CLUSTER: 34 SIZE 3
Members of cluster
BC019848, NM_017769, NM_007161

Significant GO terms for this cluster (cluster proteins with this annotation/cluster size)
   biological_process
      GO:6512  ubiquitin cycle  1/3
      GO:9613  response to pest/pathogen/parasite  1/3
      GO:6968  cellular defense response  1/3
      GO:9611  response to wounding  1/3
   cellular_component
   molecular_process
      GO:3793  defense/immunity protein activity  1/3
      GO:16881  acid-D-amino acid ligase activity  1/3
      GO:4842  ubiquitin-protein ligase activity  1/3


CLUSTER: 9 SIZE 3
Members of cluster
NM_003443, NM_014064, NM_014953

Significant GO terms for this cluster (cluster proteins with this annotation/cluster size)
   biological_process
      GO:6351  transcription, DNA-dependent  2/3
      GO:6350  transcription  2/3
      GO:7048  oncogenesis  1/3
   cellular_component
   molecular_process
      GO:16219  GDP-dissociation stimulator activity  1/3
      GO:8168  methyltransferase activity  1/3
      GO:16741  transferase activity, transferring one-carbon groups  1/3
      GO:5083  small GTPase regulatory/interacting protein activity  1/3
      GO:8757  S-adenosylmethionine-dependent methyltransferase activity  1/3
      GO:30695  GTPase regulator activity  1/3


CLUSTER: 21 SIZE 3
Members of cluster
NM_016046, AV753896, XM_113678

Significant GO terms for this cluster (cluster proteins with this annotation/cluster size)
   biological_process
      GO:6402  mRNA catabolism  1/3
      GO:16071  mRNA metabolism  1/3
   cellular_component
      GO:176  nuclear exosome (RNase complex)  1/3
   molecular_process


CLUSTER: 33 SIZE 7
Members of cluster
NM_032454, NM_006231, NM_005850, NM_006115, NM_002696, NM_004955, M97191

Significant GO terms for this cluster (cluster proteins with this annotation/cluster size)
   biological_process
      GO:6974  response to DNA damage stimulus  2/7
      GO:6950  response to stress  2/7
      GO:6259  DNA metabolism  2/7
      GO:6281  DNA repair  2/7
      GO:9719  response to endogenous stimulus  2/7
      GO:15858  nucleoside transport  1/7
      GO:6289  nucleotide-excision repair  1/7
      GO:6283  transcription-coupled nucleotide-excision repair  1/7
   cellular_component
      GO:30880  RNA polymerase complex  1/7
      GO:5665  DNA-directed RNA polymerase II, core complex  1/7
      GO:16591  DNA-directed RNA polymerase II, holoenzyme  1/7
   molecular_process
      GO:16740  transferase activity  3/7
      GO:16772  transferase activity, transferring phosphorus-containing groups  3/7
      GO:16779  nucleotidyltransferase activity  2/7
      GO:3887  DNA-directed DNA polymerase activity  1/7
      GO:3890  beta DNA polymerase activity  1/7
      GO:17125  deoxycytidyl transferase activity  1/7
      GO:5337  nucleoside transporter activity  1/7
      GO:16000  iota DNA polymerase activity  1/7
      GO:16449  lambda DNA polymerase activity  1/7
      GO:19984  sigma DNA polymerase activity  1/7
      GO:16451  nu DNA polymerase activity  1/7
      GO:3893  epsilon DNA polymerase activity  1/7
      GO:3891  delta DNA polymerase activity  1/7
      GO:3900  DNA-directed RNA polymerase I activity  1/7
      GO:3894  zeta DNA polymerase activity  1/7
      GO:16450  kappa DNA polymerase activity  1/7
      GO:19986  deoxycytidyl transferase activity, template dependent  1/7
      GO:3889  alpha DNA polymerase activity  1/7
      GO:3899  DNA-directed RNA polymerase activity  1/7
      GO:15999  eta DNA polymerase activity  1/7
      GO:3895  gamma DNA-directed DNA polymerase activity  1/7
      GO:16452  theta DNA polymerase activity  1/7
      GO:8222  tumor antigen  1/7
      GO:3901  DNA-directed RNA polymerase II activity  1/7
      GO:16448  mu DNA polymerase activity  1/7
      GO:3902  DNA-directed RNA polymerase III activity  1/7
      GO:15932  nucleobase, nucleoside, nucleotide and nucleic acid transporter activity  1/7
      GO:30145  manganese ion binding  1/7


CLUSTER: 6 SIZE 15
Members of cluster
BC036575, NM_012138, NM_033515, NM_016224, NM_003755, NM_003249, NM_005792, U81002, NM_014183, NM_003072, NG_001158, NM_004945, NM_000146, NM_002582, NM_001023

Significant GO terms for this cluster (cluster proteins with this annotation/cluster size)
   biological_process
      GO:6996  organelle organization and biogenesis  2/15
      GO:7010  cytoskeleton organization and biogenesis  2/15
      GO:7017  microtubule-based process  2/15
      GO:6875  metal ion homeostasis  1/15
      GO:46916  transition metal ion homeostasis  1/15
      GO:8104  protein localization  1/15
      GO:9451  RNA modification  1/15
      GO:30005  di-, tri-valent inorganic cation homeostasis  1/15
      GO:6916  anti-apoptosis  1/15
      GO:30705  cytoskeleton-dependent intracellular transport  1/15
      GO:7292  female gamete generation  1/15
      GO:7632  visual behavior  1/15
      GO:42592  homeostasis  1/15
      GO:30003  cation homeostasis  1/15
      GO:19725  cell homeostasis  1/15
      GO:7018  microtubule-based movement  1/15
      GO:6873  cell ion homeostasis  1/15
      GO:6879  iron ion homeostasis  1/15
   cellular_component
      GO:5868  cytoplasmic dynein complex  1/15
      GO:8043  ferritin complex  1/15
      GO:30286  dynein complex  1/15
   molecular_process
      GO:46914  transition metal ion binding  2/15
      GO:3774  motor activity  2/15
      GO:8237  metallopeptidase activity  1/15
      GO:8549  dynamine GTPase activity  1/15
      GO:5506  iron ion binding  1/15
      GO:8189  apoptosis inhibitor activity  1/15
      GO:3777  microtubule motor activity  1/15
      GO:4222  metalloendopeptidase activity  1/15


CLUSTER: 1 SIZE 15
Members of cluster
NM_002586, XM_042108, NM_017740, NM_000968, NM_003640, NM_012424, AL579387, NM_022743, NM_007234, NM_017451, NM_006833, NM_032251, BC009263, NM_016553, NM_001487

Significant GO terms for this cluster (cluster proteins with this annotation/cluster size)
   biological_process
      GO:6468  protein amino acid phosphorylation  2/15
      GO:7389  pattern specification  1/15
      GO:15976  carbon utilization  1/15
      GO:8286  insulin receptor signaling pathway  1/15
      GO:7388  posterior compartment specification  1/15
      GO:7409  axonogenesis  1/15
      GO:7387  anterior compartment specification  1/15
      GO:15977  carbon utilization by fixation of carbon dioxide  1/15
      GO:7386  compartment specification  1/15
   cellular_component
      GO:15630  microtubule cytoskeleton  2/15
      GO:9507  chloroplast  1/15
      GO:9536  plastid  1/15
      GO:9573  ribulose bisphosphate carboxylase complex  1/15
      GO:5643  nuclear pore  1/15
      GO:46930  pore complex  1/15
      GO:5869  dynactin complex  1/15
      GO:9570  chloroplast stroma  1/15
      GO:9532  plastid stroma  1/15
   molecular_process
      GO:4683  calmodulin regulated protein kinase activity  1/15
      GO:8607  phosphorylase kinase, intrinsic regulator activity  1/15
      GO:16831  carboxy-lyase activity  1/15
      GO:8022  protein C-terminus binding  1/15
      GO:16984  ribulose-bisphosphate carboxylase activity  1/15
      GO:8093  cytoskeletal adaptor activity  1/15
      GO:4689  phosphorylase kinase activity  1/15


CLUSTER: 29 SIZE 4
Members of cluster
NM_003021, NM_032907, NM_004639, NM_017876

Significant GO terms for this cluster (cluster proteins with this annotation/cluster size)
   biological_process
      GO:6605  protein targeting  1/4
   cellular_component
   molecular_process
      GO:3822  MHC-interacting protein  1/4


CLUSTER: 14 SIZE 19
Members of cluster
NM_003146, NM_006916, BF210065, NM_025072, BM451300, NM_014828, NM_015681, NM_032558, NM_006666, NM_017547, NM_007375, NM_015356, NM_002685, NM_024536, AK021996, NM_014287, NM_012475, AI620703, NM_006384

Significant GO terms for this cluster (cluster proteins with this annotation/cluster size)
   biological_process
      GO:6118  electron transport  2/19
   cellular_component
      GO:5623  cell  4/19
   molecular_process


CLUSTER: 24 SIZE 14
Members of cluster
NM_002967, NM_022036, NM_001689, NM_002136, NM_032125, NM_004890, NM_003641, NM_032635, XM_046160, NM_013440, X62996, NM_022365, X62997, NM_021160

Significant GO terms for this cluster (cluster proteins with this annotation/cluster size)
   biological_process
      GO:7166  cell surface receptor linked signal transduction  2/14
      GO:8285  negative regulation of cell proliferation  1/14
   cellular_component
      GO:16021  integral to membrane  5/14
      GO:16020  membrane  5/14
      GO:5624  membrane fraction  2/14
   molecular_process
      GO:8289  lipid binding  1/14
      GO:3690  double-stranded DNA binding  1/14


CLUSTER: 4 SIZE 17
Members of cluster
NM_016199, NM_004175, NM_007080, NM_032881, NM_012322, NM_138363, NM_014463, NM_003095, NM_006230, NM_001539, NM_004597, NM_003802, NM_021177, NM_003929, NM_000909, NM_003094, NM_004628

Significant GO terms for this cluster (cluster proteins with this annotation/cluster size)
   biological_process
      GO:8150  biological_process  16/17
      GO:8150  biological_process  16/17
      GO:7582  physiological processes  15/17
      GO:8152  metabolism  14/17
      GO:6139  nucleobase, nucleoside, nucleotide and nucleic acid metabolism  12/17
      GO:375  RNA splicing, via transesterification reactions  10/17
      GO:8371  obsolete biological process  10/17
      GO:8380  RNA splicing  10/17
      GO:6397  mRNA processing  10/17
      GO:6371  mRNA splicing  10/17
      GO:377  RNA splicing, via transesterification reactions with bulged adenosine as nucleophile  10/17
      GO:398  nuclear mRNA splicing, via spliceosome  10/17
      GO:16070  RNA metabolism  10/17
      GO:6396  RNA processing  10/17
      GO:245  spliceosome assembly  2/17
   cellular_component
      GO:5623  cell  14/17
      GO:5575  cellular_component  14/17
      GO:5575  cellular_component  14/17
      GO:5622  intracellular  13/17
      GO:5634  nucleus  12/17
      GO:5730  nucleolus  10/17
      GO:30529  ribonucleoprotein complex  10/17
      GO:5732  small nucleolar ribonucleoprotein complex  10/17
      GO:30532  small nuclear ribonucleoprotein complex  5/17
      GO:5681  spliceosome complex  4/17
   molecular_process
      GO:3674  molecular_function  16/17
      GO:5488  binding  14/17
      GO:3676  nucleic acid binding  11/17
      GO:8248  pre-mRNA splicing factor activity  10/17
      GO:3729  mRNA binding  10/17
      GO:3723  RNA binding  10/17
      GO:8369  obsolete molecular function  7/17
      GO:3734  small nuclear ribonucleoprotein  5/17
      GO:17070  U6 snRNA binding  2/17
      GO:17069  snRNA binding  2/17


CLUSTER: 36 SIZE 4
Members of cluster
BM310104, NM_023011, NM_002093, NM_006435

Significant GO terms for this cluster (cluster proteins with this annotation/cluster size)
   biological_process
      GO:6402  mRNA catabolism  1/4
      GO:6073  glucan metabolism  1/4
      GO:5976  polysaccharide metabolism  1/4
      GO:184  mRNA catabolism, nonsense-mediated  1/4
      GO:6112  energy reserve metabolism  1/4
      GO:5977  glycogen metabolism  1/4
   cellular_component
   molecular_process
      GO:4690  cyclic-nucleotide dependent protein kinase activity  1/4
      GO:4691  cAMP-dependent protein kinase activity  1/4
      GO:5478  intracellular transporter activity  1/4
      GO:5487  nucleocytoplasmic transporter activity  1/4
      GO:4696  glycogen synthase kinase 3 activity  1/4


CLUSTER: 19 SIZE 8
Members of cluster
NM_001320, NM_001895, NM_002350, NM_006349, XM_012804, NM_000969, NM_003925, NM_001896

Significant GO terms for this cluster (cluster proteins with this annotation/cluster size)
   biological_process
      GO:19538  protein metabolism  4/8
      GO:7154  cell communication  4/8
      GO:7165  signal transduction  4/8
      GO:6793  phosphorus metabolism  3/8
      GO:16310  phosphorylation  3/8
      GO:6468  protein amino acid phosphorylation  3/8
      GO:6464  protein modification  3/8
      GO:6796  phosphate metabolism  3/8
      GO:7286  spermatid development  1/8
      GO:30154  cell differentiation  1/8
      GO:7283  spermatogenesis  1/8
      GO:48232  male gamete generation  1/8
      GO:6284  base-excision repair  1/8
   cellular_component
      GO:5941  unlocalized  1/8
      GO:5956  protein kinase CK2 complex  1/8
   molecular_process
      GO:3824  catalytic activity  6/8
      GO:16773  phosphotransferase activity, alcohol group as acceptor  5/8
      GO:4672  protein kinase activity  5/8
      GO:16740  transferase activity  5/8
      GO:16301  kinase activity  5/8
      GO:16772  transferase activity, transferring phosphorus-containing groups  5/8
      GO:4674  protein serine/threonine kinase activity  4/8
      GO:4682  protein kinase CK2 activity  3/8
      GO:17076  purine nucleotide binding  3/8
      GO:4680  casein kinase activity  3/8
      GO:5524  ATP binding  3/8
      GO:166  nucleotide binding  3/8
      GO:30554  adenyl nucleotide binding  3/8
      GO:4690  cyclic-nucleotide dependent protein kinase activity  2/8
      GO:30234  enzyme regulator activity  2/8
      GO:4691  cAMP-dependent protein kinase activity  2/8
      GO:19207  kinase regulator activity  2/8
      GO:19887  protein kinase regulator activity  2/8
      GO:4693  cyclin-dependent protein kinase activity  1/8
      GO:4519  endonuclease activity  1/8
      GO:4520  endodeoxyribonuclease activity  1/8
      GO:3696  satellite DNA binding  1/8
      GO:4536  deoxyribonuclease activity  1/8
      GO:8605  protein kinase CK2, intrinsic regulator activity  1/8
      GO:16538  cyclin-dependent protein kinase, intrinsic regulator activity  1/8
      GO:19843  rRNA binding  1/8
      GO:8097  5S rRNA binding  1/8
      GO:4716  receptor signaling protein tyrosine kinase activity  1/8


CLUSTER: 26 SIZE 14
Members of cluster
AB037839, NM_052850, AJ420488, NM_018103, NM_019037, NM_016328, AK090737, BQ668976, NM_006066, AB067488, NM_052965, NM_024569, NM_031208, NM_001402

Significant GO terms for this cluster (cluster proteins with this annotation/cluster size)
   biological_process
      GO:8150  biological_process  4/14
      GO:8150  biological_process  4/14
      GO:6081  aldehyde metabolism  1/14
      GO:8360  regulation of cell shape  1/14
      GO:6414  translational elongation  1/14
      GO:902  cellular morphogenesis  1/14
   cellular_component
      GO:5853  eukaryotic translation elongation factor 1 complex  1/14
   molecular_process
      GO:3674  molecular_function  4/14
      GO:8106  alcohol dehydrogenase (NADP) activity  1/14
      GO:4032  aldehyde reductase activity  1/14


CLUSTER: 18 SIZE 7
Members of cluster
XM_085017, NM_170715, NM_005197, NM_003407, NM_013446, AB046824, AI685517

Significant GO terms for this cluster (cluster proteins with this annotation/cluster size)
   biological_process
      GO:85  G2 phase of mitotic cell cycle  1/7
      GO:75  cell cycle checkpoint  1/7
      GO:42770  DNA damage response, signal transduction  1/7
      GO:77  DNA damage response, signal transduction resulting in cell cycle arrest  1/7
   cellular_component
   molecular_process
      GO:3750  cell cycle regulator  1/7
      GO:3727  single-stranded RNA binding  1/7


CLUSTER: 3 SIZE 19
Members of cluster
AK027187, NM_024710, NM_006938, NM_015453, AL137461, NM_031471, PDCD2, NM_006716, NM_006277, NM_002631, NM_000986, AB037811, NM_006755, NM_005957, NM_170743, NM_032999, NM_016200, NM_002688, NM_002180

Significant GO terms for this cluster (cluster proteins with this annotation/cluster size)
   biological_process
      GO:6767  water-soluble vitamin metabolism  2/19
      GO:6066  alcohol metabolism  2/19
      GO:6731  coenzymes and prosthetic group metabolism  2/19
      GO:15980  energy derivation by oxidation of organic compounds  2/19
      GO:6732  coenzyme metabolism  2/19
      GO:6740  NADPH regeneration  2/19
      GO:6091  energy pathways  2/19
      GO:46365  monosaccharide catabolism  2/19
      GO:6006  glucose metabolism  2/19
      GO:6766  vitamin metabolism  2/19
      GO:46164  alcohol catabolism  2/19
      GO:6733  oxidoreduction coenzyme metabolism  2/19
      GO:6092  main pathways of carbohydrate metabolism  2/19
      GO:5996  monosaccharide metabolism  2/19
      GO:19320  hexose catabolism  2/19
      GO:19362  pyridine nucleotide metabolism  2/19
      GO:16052  carbohydrate catabolism  2/19
      GO:6769  nicotinamide metabolism  2/19
      GO:19318  hexose metabolism  2/19
      GO:6098  pentose-phosphate shunt  2/19
      GO:6007  glucose catabolism  2/19
      GO:6739  NADPH metabolism  2/19
   cellular_component
   molecular_process


CLUSTER: 39 SIZE 2
Members of cluster
NM_031370, NM_001212

Significant GO terms for this cluster (cluster proteins with this annotation/cluster size)
   biological_process
   cellular_component
      GO:5759  mitochondrial matrix  1/2
      GO:5739  mitochondrion  1/2
   molecular_process


CLUSTER: 12 SIZE 9
Members of cluster
NM_003757, NM_014615, NM_007006, NM_020679, NM_032317, NM_058219, NM_012414, NM_004451, NM_003017

Significant GO terms for this cluster (cluster proteins with this annotation/cluster size)
   biological_process
   cellular_component
   molecular_process
      GO:3707  steroid hormone receptor activity  1/9
      GO:5096  GTPase activator activity  1/9
      GO:4879  ligand-dependent nuclear receptor activity  1/9
      GO:5496  steroid binding  1/9


CLUSTER: 27 SIZE 9
Members of cluster
NM_014484, NM_019009, NM_012255, NM_002212, NM_000754, NM_016091, NM_015508, NM_001970, BU663601

Significant GO terms for this cluster (cluster proteins with this annotation/cluster size)
   biological_process
      GO:9058  biosynthesis  4/9
      GO:6412  protein biosynthesis  3/9
      GO:9059  macromolecule biosynthesis  3/9
      GO:6413  translational initiation  2/9
      GO:6725  aromatic compound metabolism  2/9
      GO:7267  cell-cell signaling  2/9
      GO:19226  transmission of nerve impulse  1/9
      GO:6576  biogenic amine metabolism  1/9
      GO:1505  regulation of neurotransmitter levels  1/9
      GO:42135  neurotransmitter catabolism  1/9
      GO:6575  amino acid derivative metabolism  1/9
      GO:42558  pteridine and derivative metabolism  1/9
      GO:8166  viral replication  1/9
      GO:19720  Mo-molybdopterin cofactor metabolism  1/9
      GO:42559  pteridine and derivative biosynthesis  1/9
      GO:18958  phenol metabolism  1/9
      GO:7268  synaptic transmission  1/9
      GO:19438  aromatic compound biosynthesis  1/9
      GO:6777  Mo-molybdopterin cofactor biosynthesis  1/9
      GO:6584  catecholamine metabolism  1/9
      GO:42133  neurotransmitter metabolism  1/9
   cellular_component
   molecular_process
      GO:8135  translation factor activity, nucleic acid binding  3/9
      GO:45182  translation regulator activity  3/9
      GO:3743  translation initiation factor activity  3/9
      GO:8409  5'-3' exonuclease activity  1/9
      GO:287  magnesium ion binding  1/9
      GO:4534  5'-3' exoribonuclease activity  1/9
      GO:8171  O-methyltransferase activity  1/9
      GO:16206  catechol O-methyltransferase activity  1/9


CLUSTER: 17 SIZE 16
Members of cluster
NM_014462, NM_004539, NM_153477, NM_012203, BF686613, NM_004159, NM_017727, AW975586, AW275464, NM_021729, NM_032822, AW974116, NM_005348, NM_014664, NM_002797, XM_371417

Significant GO terms for this cluster (cluster proteins with this annotation/cluster size)
   biological_process
      GO:6422  aspartyl-tRNA aminoacylation  1/16
      GO:6421  asparaginyl-tRNA aminoacylation  1/16
   cellular_component
      GO:5837  26S proteasome  2/16
      GO:5783  endoplasmic reticulum  2/16
      GO:5839  proteasome core complex (sensu Eukarya)  2/16
      GO:502  proteasome complex (sensu Eukarya)  2/16
   molecular_process
      GO:8233  peptidase activity  2/16
      GO:4175  endopeptidase activity  2/16
      GO:4299  proteasome endopeptidase activity  2/16
      GO:4816  asparagine-tRNA ligase activity  1/16
      GO:4815  aspartate-tRNA ligase activity  1/16
      GO:5549  odorant binding  1/16


CLUSTER: 2 SIZE 19
Members of cluster
NM_002086, NM_006839, NM_001535, NM_007107, NM_006715, NM_080686, NM_005051, NM_006531, NM_001568, NM_014610, NM_005968, NM_016602, NM_000508, NM_004199, NM_013291, NM_002788, NM_014847, NM_006341, NM_007204

Significant GO terms for this cluster (cluster proteins with this annotation/cluster size)
   biological_process
   cellular_component
      GO:5737  cytoplasm  7/19
      GO:16021  integral to membrane  4/19
      GO:267  cell fraction  4/19
      GO:5783  endoplasmic reticulum  3/19
      GO:5625  soluble fraction  2/19
   molecular_process
      GO:4871  signal transducer activity  4/19
      GO:16798  hydrolase activity, acting on glycosyl bonds  2/19
      GO:42277  peptide binding  2/19
      GO:4888  transmembrane receptor activity  2/19
      GO:4553  hydrolase activity, hydrolyzing O-glycosyl compounds  2/19


CLUSTER: 13 SIZE 10
Members of cluster
NM_001028, NM_080632, NM_007273, NM_001018, XM_033181, NM_022818, NM_014062, NM_015360, NM_152640, NM_080599

Significant GO terms for this cluster (cluster proteins with this annotation/cluster size)
   biological_process
      GO:6412  protein biosynthesis  3/10
      GO:9058  biosynthesis  3/10
      GO:9059  macromolecule biosynthesis  3/10
   cellular_component
      GO:15935  small ribosomal subunit  2/10
      GO:5830  cytosolic ribosome (sensu Eukarya)  2/10
      GO:5843  cytosolic small ribosomal subunit (sensu Eukarya)  2/10
      GO:5840  ribosome  2/10
      GO:16283  eukaryotic 48S initiation complex  2/10
      GO:16282  eukaryotic 43S preinitiation complex  2/10
   molecular_process
      GO:5198  structural molecule activity  2/10
      GO:3735  structural constituent of ribosome  2/10
      GO:30331  estrogen receptor binding  1/10


CLUSTER: 28 SIZE 6
Members of cluster
NM_006913, NM_003340, NM_003341, NM_006357, NM_013241, NM_003339

Significant GO terms for this cluster (cluster proteins with this annotation/cluster size)
   biological_process
      GO:9057  macromolecule catabolism  4/6
      GO:6464  protein modification  4/6
      GO:19941  modification-dependent protein catabolism  4/6
      GO:6512  ubiquitin cycle  4/6
      GO:30163  protein catabolism  4/6
      GO:6508  proteolysis and peptidolysis  4/6
      GO:9056  catabolism  4/6
      GO:6511  ubiquitin-dependent protein catabolism  4/6
      GO:19538  protein metabolism  4/6
      GO:7125  invasive growth  1/6
   cellular_component
   molecular_process
      GO:16874  ligase activity  4/6
      GO:16881  acid-D-amino acid ligase activity  4/6
      GO:4842  ubiquitin-protein ligase activity  4/6
      GO:16879  ligase activity, forming carbon-nitrogen bonds  4/6
      GO:3824  catalytic activity  4/6
      GO:4840  ubiquitin conjugating enzyme activity  4/6
      GO:8639  small protein conjugating enzyme activity  4/6


CLUSTER: 38 SIZE 2
Members of cluster
NM_000142, NM_022107

Significant GO terms for this cluster (cluster proteins with this annotation/cluster size)
   biological_process
      GO:9653  morphogenesis  1/2
      GO:7048  oncogenesis  1/2
      GO:7166  cell surface receptor linked signal transduction  1/2
      GO:7169  transmembrane receptor protein tyrosine kinase signaling pathway  1/2
      GO:8543  FGF receptor signaling pathway  1/2
      GO:7243  protein kinase cascade  1/2
      GO:9887  organogenesis  1/2
      GO:7167  enzyme linked receptor protein signaling pathway  1/2
      GO:1501  skeletal development  1/2
      GO:7259  JAK-STAT cascade  1/2
      GO:165  MAPKKK cascade  1/2
   cellular_component
      GO:5887  integral to plasma membrane  1/2
   molecular_process
      GO:4714  transmembrane receptor protein tyrosine kinase activity  1/2
      GO:4872  receptor activity  1/2
      GO:4888  transmembrane receptor activity  1/2
      GO:5007  fibroblast growth factor receptor activity  1/2
      GO:4713  protein-tyrosine kinase activity  1/2
      GO:19199  transmembrane receptor protein kinase activity  1/2


CLUSTER: 20 SIZE 5
Members of cluster
NM_004475, NM_005510, NM_015004, AI580336, XM_072118

Significant GO terms for this cluster (cluster proteins with this annotation/cluster size)
   biological_process
      GO:8544  epidermal differentiation  1/5
      GO:7155  cell adhesion  1/5
      GO:7398  ectoderm development  1/5
      GO:9888  histogenesis  1/5
   cellular_component
      GO:5901  caveola  1/5
      GO:16600  flotillin complex  1/5
      GO:16599  caveolar membrane  1/5
   molecular_process


CLUSTER: 25 SIZE 3
Members of cluster
NM_003958, NM_014285, FLJ40491

Significant GO terms for this cluster (cluster proteins with this annotation/cluster size)
   biological_process
   cellular_component
   molecular_process
      GO:8312  7S RNA binding  1/3


CLUSTER: 37 SIZE 2
Members of cluster
BQ277691, NM_001288

Significant GO terms for this cluster (cluster proteins with this annotation/cluster size)
   biological_process
      GO:6821  chloride transport  1/2
      GO:15698  inorganic anion transport  1/2
      GO:6832  small molecule transport  1/2
      GO:6811  ion transport  1/2
      GO:6820  anion transport  1/2
   cellular_component
      GO:12505  endomembrane system  1/2
      GO:5624  membrane fraction  1/2
      GO:5635  nuclear membrane  1/2
   molecular_process
      GO:5216  ion channel activity  1/2
      GO:5247  voltage-gated chloride channel activity  1/2
      GO:5253  anion channel activity  1/2
      GO:15267  channel/pore class transporter activity  1/2
      GO:5244  voltage-gated ion channel activity  1/2
      GO:5254  chloride channel activity  1/2
      GO:15268  alpha-type channel activity  1/2


CLUSTER: 10 SIZE 4
Members of cluster
NM_015456, NM_002904, XM_114002, NM_006311

Significant GO terms for this cluster (cluster proteins with this annotation/cluster size)
   biological_process
   cellular_component
   molecular_process
      GO:3714  transcription co-repressor activity  1/4
