# Supplementary material for: The Use of Edge-Betweenness Clustering to Investigate Biological Function in Protein Interaction Networks
Source: BMC Bioinformatics. 2005 Mar 1;6:39. doi: 10.1186/1471-2105-6-39 (PMC555937; doi:10.1186/1471-2105-6-39)
Supplement: Additional File 4 — These files provide information on all the clusters (of size > 1) formed when the Gavin, Uetz and Lehner datasets were clustered. Each file name begins with the name of the dataset used in clustering, followed by the number of edges removed to perform the clustering. The files with a name ending 'clusters.txt' list all the members of each cluster and all the GO terms which were found to be significant for that cluster. Files ending with 'proteins-per-GO.txt', give further detail, showing the transcripts in the cluster which had the significant GO annotations. The examples provided show each dataset with the 'best' number of edges removed (see Results section: Difference in clustering between the datasets). For the smallest (Lehner) dataset, examples with greater and fewer numbers of edges removed are also provided. [file 1471-2105-6-39-S4.txt]

Cluster: 15       GO:9628  response to abiotic stimulus  1/9
Cluster: 15  GO:9628  IDs: NM_017491 

Cluster: 15       GO:9581  perception of external stimulus  1/9
Cluster: 15  GO:9581  IDs: NM_017491 

Cluster: 15       GO:7600  sensory perception  1/9
Cluster: 15  GO:7600  IDs: NM_017491 

Cluster: 15       GO:9582  perception of abiotic stimulus  1/9
Cluster: 15  GO:9582  IDs: NM_017491 

Cluster: 15       GO:9592  perception of sound  1/9
Cluster: 15  GO:9592  IDs: 

Cluster: 15       GO:50684  regulation of mRNA processing  1/9
Cluster: 15  GO:50684  IDs: NM_033536 

Cluster: 15       GO:7605  hearing  1/9
Cluster: 15  GO:7605  IDs: NM_017491 

Cluster: 8       GO:42254  ribosome biogenesis and assembly  2/10
Cluster: 8  GO:42254  IDs: NM_016042 NM_020158 

Cluster: 8       GO:6364  rRNA processing  2/10
Cluster: 8  GO:6364  IDs: NM_016042 NM_020158 

Cluster: 8       GO:7046  ribosome biogenesis  2/10
Cluster: 8  GO:7046  IDs: NM_016042 NM_020158 

Cluster: 8       GO:6360  transcription from Pol I promoter  2/10
Cluster: 8  GO:6360  IDs: 

Cluster: 8       GO:45736  negative regulation of CDK activity  1/10
Cluster: 8  GO:45736  IDs: NM_016082 

Cluster: 8       GO:7417  central nervous system development  1/10
Cluster: 8  GO:7417  IDs: NM_016082 

Cluster: 8       GO:16042  lipid catabolism  1/10
Cluster: 8  GO:16042  IDs: NM_006033 

Cluster: 8       GO:7420  brain development  1/10
Cluster: 8  GO:7420  IDs: NM_016082 

Cluster: 8       GO:45664  regulation of neuron differentiation  1/10
Cluster: 8  GO:45664  IDs: NM_016082 

Cluster: 8       GO:45595  regulation of cell differentiation  1/10
Cluster: 8  GO:45595  IDs: NM_016082 

Cluster: 8       GO:30182  neuron differentiation  1/10
Cluster: 8  GO:30182  IDs: NM_016082 

Cluster: 8       GO:79  regulation of CDK activity  1/10
Cluster: 8  GO:79  IDs: NM_016082 

Cluster: 8       GO:45786  negative regulation of cell cycle  1/10
Cluster: 8  GO:45786  IDs: NM_016082 

Cluster: 8       GO:178  exosome (RNase complex)  2/10
Cluster: 8  GO:178  IDs: NM_016042 NM_020158 

Cluster: 8       GO:177  cytoplasmic exosome (RNase complex)  1/10
Cluster: 8  GO:177  IDs: NM_016042 

Cluster: 8       GO:16788  hydrolase activity, acting on ester bonds  3/10
Cluster: 8  GO:16788  IDs: NM_016042 NM_006033 NM_020158 

Cluster: 8       GO:16896  exoribonuclease activity, producing 5'-phosphomonoesters  2/10
Cluster: 8  GO:16896  IDs: NM_016042 NM_020158 

Cluster: 8       GO:4527  exonuclease activity  2/10
Cluster: 8  GO:4527  IDs: NM_016042 NM_020158 

Cluster: 8       GO:4532  exoribonuclease activity  2/10
Cluster: 8  GO:4532  IDs: NM_016042 NM_020158 

Cluster: 8       GO:175  3'-5' exoribonuclease activity  2/10
Cluster: 8  GO:175  IDs: NM_016042 NM_020158 

Cluster: 8       GO:4540  ribonuclease activity  2/10
Cluster: 8  GO:4540  IDs: NM_016042 NM_020158 

Cluster: 8       GO:8408  3'-5' exonuclease activity  2/10
Cluster: 8  GO:8408  IDs: NM_016042 NM_020158 

Cluster: 8       GO:8970  phospholipase A1 activity  1/10
Cluster: 8  GO:8970  IDs: NM_006033 

Cluster: 8       GO:19901  protein kinase binding  1/10
Cluster: 8  GO:19901  IDs: NM_016082 

Cluster: 8       GO:42808  neuronal Cdc2-like kinase binding  1/10
Cluster: 8  GO:42808  IDs: NM_016082 

Cluster: 8       GO:19900  kinase binding  1/10
Cluster: 8  GO:19900  IDs: NM_016082 

Cluster: 8       GO:16789  carboxylic ester hydrolase activity  1/10
Cluster: 8  GO:16789  IDs: NM_006033 

Cluster: 8       GO:4620  phospholipase activity  1/10
Cluster: 8  GO:4620  IDs: NM_006033 

Cluster: 8       GO:19899  enzyme binding  1/10
Cluster: 8  GO:19899  IDs: NM_016082 

Cluster: 8       GO:5539  glycosaminoglycan binding  1/10
Cluster: 8  GO:5539  IDs: NM_006033 

Cluster: 8       GO:16298  lipase activity  1/10
Cluster: 8  GO:16298  IDs: NM_006033 

Cluster: 8       GO:8201  heparin binding  1/10
Cluster: 8  GO:8201  IDs: NM_006033 

Cluster: 8       GO:4806  triacylglycerol lipase activity  1/10
Cluster: 8  GO:4806  IDs: NM_006033 

Cluster: 8       GO:4465  lipoprotein lipase activity  1/10
Cluster: 8  GO:4465  IDs: NM_006033 

Cluster: 23       GO:9987  cellular process  6/11
Cluster: 23  GO:9987  IDs: NM_005716 NM_005483 NM_003935 NM_019082 

Cluster: 23       GO:8283  cell proliferation  3/11
Cluster: 23  GO:8283  IDs: NM_005483 NM_003935 

Cluster: 23       GO:16043  cell organization and biogenesis  3/11
Cluster: 23  GO:16043  IDs: NM_005483 NM_003935 NM_019082 

Cluster: 23       GO:278  mitotic cell cycle  3/11
Cluster: 23  GO:278  IDs: 

Cluster: 23       GO:7049  cell cycle  3/11
Cluster: 23  GO:7049  IDs: NM_005483 NM_003935 

Cluster: 23       GO:6997  nuclear organization and biogenesis  2/11
Cluster: 23  GO:6997  IDs: NM_005483 NM_003935 

Cluster: 23       GO:67  DNA replication and chromosome cycle  2/11
Cluster: 23  GO:67  IDs: NM_005483 NM_003935 

Cluster: 23       GO:84  S phase of mitotic cell cycle  2/11
Cluster: 23  GO:84  IDs: 

Cluster: 23       GO:7242  intracellular signaling cascade  2/11
Cluster: 23  GO:7242  IDs: 

Cluster: 23       GO:7001  chromosome organization and biogenesis (sensu Eukarya)  2/11
Cluster: 23  GO:7001  IDs: NM_005483 NM_003935 

Cluster: 23       GO:6260  DNA replication  2/11
Cluster: 23  GO:6260  IDs: NM_005483 NM_003935 

Cluster: 23       GO:6334  nucleosome assembly  1/11
Cluster: 23  GO:6334  IDs: NM_005483 

Cluster: 23       GO:6265  DNA topological change  1/11
Cluster: 23  GO:6265  IDs: NM_003935 

Cluster: 23       GO:6335  DNA replication dependent nucleosome assembly  1/11
Cluster: 23  GO:6335  IDs: NM_005483 

Cluster: 23       GO:6304  DNA modification  1/11
Cluster: 23  GO:6304  IDs: NM_003935 

Cluster: 23       GO:6261  DNA dependent DNA replication  1/11
Cluster: 23  GO:6261  IDs: NM_003935 

Cluster: 23       GO:6268  DNA unwinding  1/11
Cluster: 23  GO:6268  IDs: NM_003935 

Cluster: 23       GO:775  chromosome, pericentric region  1/11
Cluster: 23  GO:775  IDs: NM_014487 

Cluster: 23       GO:5698  centromere  1/11
Cluster: 23  GO:5698  IDs: 

Cluster: 23       GO:5678  chromatin assembly complex  1/11
Cluster: 23  GO:5678  IDs: NM_005483 

Cluster: 23       GO:16585  chromatin remodeling complex  1/11
Cluster: 23  GO:16585  IDs: NM_005483 

Cluster: 23       GO:5615  extracellular space  1/11
Cluster: 23  GO:5615  IDs: NM_002415 

Cluster: 23       GO:3677  DNA binding  4/11
Cluster: 23  GO:3677  IDs: NM_005483 NM_024741 

Cluster: 23       GO:16853  isomerase activity  2/11
Cluster: 23  GO:16853  IDs: NM_002415 NM_003935 

Cluster: 23       GO:3916  DNA topoisomerase activity  1/11
Cluster: 23  GO:3916  IDs: NM_003935 

Cluster: 23       GO:16873  other isomerase activity  1/11
Cluster: 23  GO:16873  IDs: 

Cluster: 23       GO:3917  DNA topoisomerase type I activity  1/11
Cluster: 23  GO:3917  IDs: NM_003935 

Cluster: 23       GO:5125  cytokine activity  1/11
Cluster: 23  GO:5125  IDs: NM_002415 

Cluster: 23       GO:8181  tumor suppressor  1/11
Cluster: 23  GO:8181  IDs: 

Cluster: 23       GO:3762  histone-specific chaperone activity  1/11
Cluster: 23  GO:3762  IDs: 

Cluster: 16       GO:9058  biosynthesis  3/10
Cluster: 16  GO:9058  IDs: NM_018677 NM_002911 NM_018161 

Cluster: 16       GO:6355  regulation of transcription, DNA-dependent  3/10
Cluster: 16  GO:6355  IDs: NM_003325 NM_032498 

Cluster: 16       GO:6807  nitrogen metabolism  1/10
Cluster: 16  GO:6807  IDs: NM_018161 

Cluster: 16       GO:7345  embryogenesis and morphogenesis  1/10
Cluster: 16  GO:7345  IDs: 

Cluster: 16       GO:9435  nicotinamide adenine dinucleotide biosynthesis  1/10
Cluster: 16  GO:9435  IDs: NM_018161 

Cluster: 16       GO:6449  regulation of translational termination  1/10
Cluster: 16  GO:6449  IDs: NM_002911 

Cluster: 16       GO:19363  pyridine nucleotide biosynthesis  1/10
Cluster: 16  GO:19363  IDs: NM_018161 

Cluster: 16       GO:42364  water-soluble vitamin biosynthesis  1/10
Cluster: 16  GO:42364  IDs: NM_018161 

Cluster: 16       GO:9110  vitamin biosynthesis  1/10
Cluster: 16  GO:9110  IDs: NM_018161 

Cluster: 16       GO:8610  lipid biosynthesis  1/10
Cluster: 16  GO:8610  IDs: NM_018677 

Cluster: 16       GO:6415  translational termination  1/10
Cluster: 16  GO:6415  IDs: NM_002911 

Cluster: 16       GO:19674  nicotinamide adenine dinucleotide metabolism  1/10
Cluster: 16  GO:19674  IDs: NM_018161 

Cluster: 16       GO:30554  adenyl nucleotide binding  3/10
Cluster: 16  GO:30554  IDs: NM_018677 NM_002911 NM_018161 

Cluster: 16       GO:16874  ligase activity  2/10
Cluster: 16  GO:16874  IDs: NM_018677 NM_018161 

Cluster: 16       GO:3952  NAD synthase (glutamine-hydrolyzing) activity  1/10
Cluster: 16  GO:3952  IDs: NM_018161 

Cluster: 16       GO:16878  acid-thiol ligase activity  1/10
Cluster: 16  GO:16878  IDs: NM_018677 

Cluster: 16       GO:16405  CoA-ligase activity  1/10
Cluster: 16  GO:16405  IDs: NM_018677 

Cluster: 16       GO:16877  ligase activity, forming carbon-sulfur bonds  1/10
Cluster: 16  GO:16877  IDs: NM_018677 

Cluster: 16       GO:16208  AMP binding  1/10
Cluster: 16  GO:16208  IDs: NM_018677 

Cluster: 16       GO:16810  hydrolase activity, acting on carbon-nitrogen (but not peptide) bonds  1/10
Cluster: 16  GO:16810  IDs: NM_018161 

Cluster: 16       GO:16884  carbon-nitrogen ligase activity, with glutamine as amido-N-donor  1/10
Cluster: 16  GO:16884  IDs: NM_018161 

Cluster: 16       GO:3987  acetate-CoA ligase activity  1/10
Cluster: 16  GO:3987  IDs: NM_018677 

Cluster: 31       GO:6351  transcription, DNA-dependent  2/3
Cluster: 31  GO:6351  IDs: NM_004688 

Cluster: 31       GO:6350  transcription  2/3
Cluster: 31  GO:6350  IDs: NM_004688 

Cluster: 31       GO:45087  innate immune response  1/3
Cluster: 31  GO:45087  IDs: NM_004688 

Cluster: 31       GO:9613  response to pest/pathogen/parasite  1/3
Cluster: 31  GO:9613  IDs: NM_004688 

Cluster: 31       GO:7243  protein kinase cascade  1/3
Cluster: 31  GO:7243  IDs: NM_004688 

Cluster: 31       GO:7259  JAK-STAT cascade  1/3
Cluster: 31  GO:7259  IDs: NM_004688 

Cluster: 31       GO:9611  response to wounding  1/3
Cluster: 31  GO:9611  IDs: NM_004688 

Cluster: 31       GO:6954  inflammatory response  1/3
Cluster: 31  GO:6954  IDs: NM_004688 

Cluster: 31       GO:5684  major (U2-dependent) spliceosome  1/3
Cluster: 31  GO:5684  IDs: NM_012321 

Cluster: 31       GO:5688  snRNP U6  1/3
Cluster: 31  GO:5688  IDs: NM_012321 

Cluster: 35       GO:9206  purine ribonucleoside triphosphate biosynthesis  2/2
Cluster: 35  GO:9206  IDs: NM_130463 NM_001696 

Cluster: 35       GO:9150  purine ribonucleotide metabolism  2/2
Cluster: 35  GO:9150  IDs: NM_130463 NM_001696 

Cluster: 35       GO:6810  transport  2/2
Cluster: 35  GO:6810  IDs: NM_130463 NM_001696 

Cluster: 35       GO:9144  purine nucleoside triphosphate metabolism  2/2
Cluster: 35  GO:9144  IDs: NM_130463 NM_001696 

Cluster: 35       GO:6163  purine nucleotide metabolism  2/2
Cluster: 35  GO:6163  IDs: NM_130463 NM_001696 

Cluster: 35       GO:9201  ribonucleoside triphosphate biosynthesis  2/2
Cluster: 35  GO:9201  IDs: NM_130463 NM_001696 

Cluster: 35       GO:9142  nucleoside triphosphate biosynthesis  2/2
Cluster: 35  GO:9142  IDs: NM_130463 NM_001696 

Cluster: 35       GO:6812  cation transport  2/2
Cluster: 35  GO:6812  IDs: NM_130463 NM_001696 

Cluster: 35       GO:8151  cell growth and/or maintenance  2/2
Cluster: 35  GO:8151  IDs: NM_130463 NM_001696 

Cluster: 35       GO:6731  coenzymes and prosthetic group metabolism  2/2
Cluster: 35  GO:6731  IDs: NM_130463 NM_001696 

Cluster: 35       GO:6811  ion transport  2/2
Cluster: 35  GO:6811  IDs: NM_130463 NM_001696 

Cluster: 35       GO:6753  nucleoside phosphate metabolism  2/2
Cluster: 35  GO:6753  IDs: NM_130463 NM_001696 

Cluster: 35       GO:6732  coenzyme metabolism  2/2
Cluster: 35  GO:6732  IDs: NM_130463 NM_001696 

Cluster: 35       GO:9117  nucleotide metabolism  2/2
Cluster: 35  GO:9117  IDs: NM_130463 NM_001696 

Cluster: 35       GO:9058  biosynthesis  2/2
Cluster: 35  GO:9058  IDs: NM_130463 NM_001696 

Cluster: 35       GO:15992  proton transport  2/2
Cluster: 35  GO:15992  IDs: NM_130463 NM_001696 

Cluster: 35       GO:6754  ATP biosynthesis  2/2
Cluster: 35  GO:6754  IDs: NM_130463 NM_001696 

Cluster: 35       GO:9205  purine ribonucleoside triphosphate metabolism  2/2
Cluster: 35  GO:9205  IDs: NM_130463 NM_001696 

Cluster: 35       GO:9199  ribonucleoside triphosphate metabolism  2/2
Cluster: 35  GO:9199  IDs: NM_130463 NM_001696 

Cluster: 35       GO:9165  nucleotide biosynthesis  2/2
Cluster: 35  GO:9165  IDs: NM_130463 NM_001696 

Cluster: 35       GO:9259  ribonucleotide metabolism  2/2
Cluster: 35  GO:9259  IDs: NM_130463 NM_001696 

Cluster: 35       GO:6818  hydrogen transport  2/2
Cluster: 35  GO:6818  IDs: NM_130463 NM_001696 

Cluster: 35       GO:6752  group transfer coenzyme metabolism  2/2
Cluster: 35  GO:6752  IDs: NM_130463 NM_001696 

Cluster: 35       GO:9108  coenzyme biosynthesis  2/2
Cluster: 35  GO:9108  IDs: NM_130463 NM_001696 

Cluster: 35       GO:9145  purine nucleoside triphosphate biosynthesis  2/2
Cluster: 35  GO:9145  IDs: NM_130463 NM_001696 

Cluster: 35       GO:46034  ATP metabolism  2/2
Cluster: 35  GO:46034  IDs: NM_130463 NM_001696 

Cluster: 35       GO:15672  monovalent inorganic cation transport  2/2
Cluster: 35  GO:15672  IDs: NM_130463 NM_001696 

Cluster: 35       GO:9152  purine ribonucleotide biosynthesis  2/2
Cluster: 35  GO:9152  IDs: NM_130463 NM_001696 

Cluster: 35       GO:9141  nucleoside triphosphate metabolism  2/2
Cluster: 35  GO:9141  IDs: NM_130463 NM_001696 

Cluster: 35       GO:6164  purine nucleotide biosynthesis  2/2
Cluster: 35  GO:6164  IDs: NM_130463 NM_001696 

Cluster: 35       GO:9260  ribonucleotide biosynthesis  2/2
Cluster: 35  GO:9260  IDs: NM_130463 NM_001696 

Cluster: 35       GO:46138  coenzymes and prosthetic group biosynthesis  2/2
Cluster: 35  GO:46138  IDs: NM_130463 NM_001696 

Cluster: 35       GO:15985  energy coupled proton transport, down the electrochemical gradient  1/2
Cluster: 35  GO:15985  IDs: NM_001696 

Cluster: 35       GO:6119  oxidative phosphorylation  1/2
Cluster: 35  GO:6119  IDs: NM_001696 

Cluster: 35       GO:15986  ATP synthesis coupled proton transport  1/2
Cluster: 35  GO:15986  IDs: NM_001696 

Cluster: 35       GO:45259  proton-transporting ATP synthase complex  1/2
Cluster: 35  GO:45259  IDs: 

Cluster: 35       GO:16469  proton-transporting two-sector ATPase complex  1/2
Cluster: 35  GO:16469  IDs: NM_001696 

Cluster: 35       GO:5753  proton-transporting ATP synthase complex (sensu Eukarya)  1/2
Cluster: 35  GO:5753  IDs: 

Cluster: 35       GO:45255  hydrogen-translocating F-type ATPase complex  1/2
Cluster: 35  GO:45255  IDs: 

Cluster: 35       GO:19866  inner membrane  1/2
Cluster: 35  GO:19866  IDs: 

Cluster: 35       GO:5740  mitochondrial membrane  1/2
Cluster: 35  GO:5740  IDs: 

Cluster: 35       GO:5743  mitochondrial inner membrane  1/2
Cluster: 35  GO:5743  IDs: 

Cluster: 35       GO:219  vacuolar hydrogen-transporting ATPase  1/2
Cluster: 35  GO:219  IDs: 

Cluster: 35       GO:5739  mitochondrion  1/2
Cluster: 35  GO:5739  IDs: 

Cluster: 35       GO:15077  monovalent inorganic cation transporter activity  2/2
Cluster: 35  GO:15077  IDs: NM_130463 NM_001696 

Cluster: 35       GO:16787  hydrolase activity  2/2
Cluster: 35  GO:16787  IDs: NM_130463 NM_001696 

Cluster: 35       GO:8324  cation transporter activity  2/2
Cluster: 35  GO:8324  IDs: NM_130463 NM_001696 

Cluster: 35       GO:15078  hydrogen ion transporter activity  2/2
Cluster: 35  GO:15078  IDs: NM_130463 NM_001696 

Cluster: 35       GO:8369  obsolete molecular function  2/2
Cluster: 35  GO:8369  IDs: 

Cluster: 35       GO:15075  ion transporter activity  2/2
Cluster: 35  GO:15075  IDs: NM_130463 NM_001696 

Cluster: 35       GO:5215  transporter activity  2/2
Cluster: 35  GO:5215  IDs: NM_130463 NM_001696 

Cluster: 35       GO:3936  hydrogen-transporting two-sector ATPase activity  2/2
Cluster: 35  GO:3936  IDs: 

Cluster: 35       GO:42625  ATPase activity, coupled to transmembrane movement of ions  1/2
Cluster: 35  GO:42625  IDs: NM_001696 

Cluster: 35       GO:8553  hydrogen-exporting ATPase activity, phosphorylative mechanism  1/2
Cluster: 35  GO:8553  IDs: 

Cluster: 35       GO:15399  primary active transporter activity  1/2
Cluster: 35  GO:15399  IDs: NM_001696 

Cluster: 35       GO:15662  ATPase activity, coupled to transmembrane movement of ions, phosphorylative mechanism  1/2
Cluster: 35  GO:15662  IDs: 

Cluster: 35       GO:16820  hydrolase activity, acting on acid anhydrides, catalyzing transmembrane movement of substances  1/2
Cluster: 35  GO:16820  IDs: NM_001696 

Cluster: 35       GO:15405  P-P-bond-hydrolysis-driven transporter activity  1/2
Cluster: 35  GO:15405  IDs: NM_001696 

Cluster: 35       GO:42626  ATPase activity, coupled to transmembrane movement of substances  1/2
Cluster: 35  GO:42626  IDs: NM_001696 

Cluster: 35       GO:5386  carrier activity  1/2
Cluster: 35  GO:5386  IDs: NM_001696 

Cluster: 35       GO:260  hydrogen-translocating V-type ATPase activity  1/2
Cluster: 35  GO:260  IDs: 

Cluster: 7       GO:6406  mRNA-nucleus export  1/12
Cluster: 7  GO:6406  IDs: 

Cluster: 7       GO:5622  intracellular  9/12
Cluster: 7  GO:5622  IDs: NM_007222 NM_138394 NM_004671 NM_001019 NM_022740 NM_005033 NM_004640 NM_003211 NM_005804 

Cluster: 7       GO:5623  cell  9/12
Cluster: 7  GO:5623  IDs: NM_007222 NM_138394 NM_004671 NM_001019 NM_022740 NM_005033 NM_004640 NM_003211 NM_005804 

Cluster: 7       GO:5634  nucleus  8/12
Cluster: 7  GO:5634  IDs: NM_007222 NM_138394 NM_004671 NM_022740 NM_005033 NM_004640 NM_003211 NM_005804 

Cluster: 7       GO:3676  nucleic acid binding  7/12
Cluster: 7  GO:3676  IDs: NM_007222 NM_138394 NM_004671 NM_001019 NM_005033 NM_004640 NM_005782 NM_003211 NM_005804 

Cluster: 7       GO:3677  DNA binding  4/12
Cluster: 7  GO:3677  IDs: NM_007222 NM_004671 NM_003211 

Cluster: 7       GO:30528  transcription regulator activity  3/12
Cluster: 7  GO:30528  IDs: NM_007222 NM_022740 

Cluster: 7       GO:700  mismatch base pair DNA N-glycosylase activity  1/12
Cluster: 7  GO:700  IDs: NM_003211 

Cluster: 7       GO:8263  pyrimidine-specific mismatch base pair DNA N-glycosylase activity  1/12
Cluster: 7  GO:8263  IDs: NM_003211 

Cluster: 7       GO:16799  hydrolase activity, hydrolyzing N-glycosyl compounds  1/12
Cluster: 7  GO:16799  IDs: NM_003211 

Cluster: 7       GO:19104  DNA N-glycosylase activity  1/12
Cluster: 7  GO:19104  IDs: NM_003211 

Cluster: 32       GO:8151  cell growth and/or maintenance  7/18
Cluster: 32  GO:8151  IDs: NM_003077 NM_031157 NM_080545 NM_001273 NM_005843 NM_015965 

Cluster: 32       GO:9056  catabolism  5/18
Cluster: 32  GO:9056  IDs: NM_003819 NM_005566 NM_000034 NM_013379 

Cluster: 32       GO:6810  transport  5/18
Cluster: 32  GO:6810  IDs: NM_031157 NM_080545 NM_005843 NM_015965 

Cluster: 32       GO:46907  intracellular transport  4/18
Cluster: 32  GO:46907  IDs: NM_031157 NM_080545 NM_005843 NM_015965 

Cluster: 32       GO:6886  intracellular protein transport  3/18
Cluster: 32  GO:6886  IDs: NM_080545 NM_005843 NM_015965 

Cluster: 32       GO:15031  protein transport  3/18
Cluster: 32  GO:15031  IDs: NM_080545 NM_005843 NM_015965 

Cluster: 32       GO:6997  nuclear organization and biogenesis  2/18
Cluster: 32  GO:6997  IDs: NM_003077 NM_001273 

Cluster: 32       GO:6357  regulation of transcription from Pol II promoter  2/18
Cluster: 32  GO:6357  IDs: NM_003077 NM_001273 

Cluster: 32       GO:6096  glycolysis  2/18
Cluster: 32  GO:6096  IDs: NM_005566 NM_000034 

Cluster: 32       GO:16568  chromatin modification  2/18
Cluster: 32  GO:16568  IDs: NM_003077 NM_001273 

Cluster: 32       GO:46365  monosaccharide catabolism  2/18
Cluster: 32  GO:46365  IDs: NM_005566 NM_000034 

Cluster: 32       GO:6006  glucose metabolism  2/18
Cluster: 32  GO:6006  IDs: NM_005566 NM_000034 

Cluster: 32       GO:6092  main pathways of carbohydrate metabolism  2/18
Cluster: 32  GO:6092  IDs: NM_005566 NM_000034 

Cluster: 32       GO:5996  monosaccharide metabolism  2/18
Cluster: 32  GO:5996  IDs: NM_005566 NM_000034 

Cluster: 32       GO:16052  carbohydrate catabolism  2/18
Cluster: 32  GO:16052  IDs: NM_005566 NM_000034 

Cluster: 32       GO:19318  hexose metabolism  2/18
Cluster: 32  GO:19318  IDs: NM_005566 NM_000034 

Cluster: 32       GO:6007  glucose catabolism  2/18
Cluster: 32  GO:6007  IDs: NM_005566 NM_000034 

Cluster: 32       GO:6913  nucleocytoplasmic transport  2/18
Cluster: 32  GO:6913  IDs: NM_031157 NM_015965 

Cluster: 32       GO:6066  alcohol metabolism  2/18
Cluster: 32  GO:6066  IDs: NM_005566 NM_000034 

Cluster: 32       GO:15980  energy derivation by oxidation of organic compounds  2/18
Cluster: 32  GO:15980  IDs: NM_005566 NM_000034 

Cluster: 32       GO:6091  energy pathways  2/18
Cluster: 32  GO:6091  IDs: NM_005566 NM_000034 

Cluster: 32       GO:6325  establishment and/or maintenance of chromatin architecture  2/18
Cluster: 32  GO:6325  IDs: NM_003077 NM_001273 

Cluster: 32       GO:46164  alcohol catabolism  2/18
Cluster: 32  GO:46164  IDs: NM_005566 NM_000034 

Cluster: 32       GO:6323  DNA packaging  2/18
Cluster: 32  GO:6323  IDs: NM_003077 NM_001273 

Cluster: 32       GO:19320  hexose catabolism  2/18
Cluster: 32  GO:19320  IDs: NM_005566 NM_000034 

Cluster: 32       GO:7001  chromosome organization and biogenesis (sensu Eukarya)  2/18
Cluster: 32  GO:7001  IDs: NM_003077 NM_001273 

Cluster: 32       GO:5737  cytoplasm  7/18
Cluster: 32  GO:5737  IDs: NM_031157 NM_003819 NM_080545 NM_005566 NM_013379 NM_015965 

Cluster: 32       GO:5654  nucleoplasm  3/18
Cluster: 32  GO:5654  IDs: NM_003077 NM_031157 NM_015965 

Cluster: 32       GO:5524  ATP binding  4/18
Cluster: 32  GO:5524  IDs: NM_012073 NM_001273 NM_015965 

Cluster: 32       GO:30554  adenyl nucleotide binding  4/18
Cluster: 32  GO:30554  IDs: NM_012073 NM_001273 NM_015965 

Cluster: 34       GO:6512  ubiquitin cycle  1/3
Cluster: 34  GO:6512  IDs: NM_017769 

Cluster: 34       GO:9613  response to pest/pathogen/parasite  1/3
Cluster: 34  GO:9613  IDs: 

Cluster: 34       GO:6968  cellular defense response  1/3
Cluster: 34  GO:6968  IDs: 

Cluster: 34       GO:9611  response to wounding  1/3
Cluster: 34  GO:9611  IDs: 

Cluster: 34       GO:3793  defense/immunity protein activity  1/3
Cluster: 34  GO:3793  IDs: 

Cluster: 34       GO:16881  acid-D-amino acid ligase activity  1/3
Cluster: 34  GO:16881  IDs: NM_017769 

Cluster: 34       GO:4842  ubiquitin-protein ligase activity  1/3
Cluster: 34  GO:4842  IDs: NM_017769 

Cluster: 9       GO:6351  transcription, DNA-dependent  2/3
Cluster: 9  GO:6351  IDs: NM_003443 

Cluster: 9       GO:6350  transcription  2/3
Cluster: 9  GO:6350  IDs: NM_003443 

Cluster: 9       GO:7048  oncogenesis  1/3
Cluster: 9  GO:7048  IDs: 

Cluster: 9       GO:16219  GDP-dissociation stimulator activity  1/3
Cluster: 9  GO:16219  IDs: NM_014953 

Cluster: 9       GO:8168  methyltransferase activity  1/3
Cluster: 9  GO:8168  IDs: NM_014064 

Cluster: 9       GO:16741  transferase activity, transferring one-carbon groups  1/3
Cluster: 9  GO:16741  IDs: NM_014064 

Cluster: 9       GO:5083  small GTPase regulatory/interacting protein activity  1/3
Cluster: 9  GO:5083  IDs: NM_014953 

Cluster: 9       GO:8757  S-adenosylmethionine-dependent methyltransferase activity  1/3
Cluster: 9  GO:8757  IDs: NM_014064 

Cluster: 9       GO:30695  GTPase regulator activity  1/3
Cluster: 9  GO:30695  IDs: NM_014953 

Cluster: 21       GO:6402  mRNA catabolism  1/3
Cluster: 21  GO:6402  IDs: 

Cluster: 21       GO:16071  mRNA metabolism  1/3
Cluster: 21  GO:16071  IDs: 

Cluster: 21       GO:176  nuclear exosome (RNase complex)  1/3
Cluster: 21  GO:176  IDs: 

Cluster: 33       GO:6974  response to DNA damage stimulus  2/7
Cluster: 33  GO:6974  IDs: NM_006231 

Cluster: 33       GO:6950  response to stress  2/7
Cluster: 33  GO:6950  IDs: NM_006231 

Cluster: 33       GO:6259  DNA metabolism  2/7
Cluster: 33  GO:6259  IDs: NM_006231 

Cluster: 33       GO:6281  DNA repair  2/7
Cluster: 33  GO:6281  IDs: NM_006231 

Cluster: 33       GO:9719  response to endogenous stimulus  2/7
Cluster: 33  GO:9719  IDs: NM_006231 

Cluster: 33       GO:15858  nucleoside transport  1/7
Cluster: 33  GO:15858  IDs: NM_004955 

Cluster: 33       GO:6289  nucleotide-excision repair  1/7
Cluster: 33  GO:6289  IDs: 

Cluster: 33       GO:6283  transcription-coupled nucleotide-excision repair  1/7
Cluster: 33  GO:6283  IDs: 

Cluster: 33       GO:30880  RNA polymerase complex  1/7
Cluster: 33  GO:30880  IDs: 

Cluster: 33       GO:5665  DNA-directed RNA polymerase II, core complex  1/7
Cluster: 33  GO:5665  IDs: 

Cluster: 33       GO:16591  DNA-directed RNA polymerase II, holoenzyme  1/7
Cluster: 33  GO:16591  IDs: 

Cluster: 33       GO:16740  transferase activity  3/7
Cluster: 33  GO:16740  IDs: NM_032454 NM_006231 

Cluster: 33       GO:16772  transferase activity, transferring phosphorus-containing groups  3/7
Cluster: 33  GO:16772  IDs: NM_032454 NM_006231 

Cluster: 33       GO:16779  nucleotidyltransferase activity  2/7
Cluster: 33  GO:16779  IDs: NM_006231 

Cluster: 33       GO:3887  DNA-directed DNA polymerase activity  1/7
Cluster: 33  GO:3887  IDs: NM_006231 

Cluster: 33       GO:3890  beta DNA polymerase activity  1/7
Cluster: 33  GO:3890  IDs: 

Cluster: 33       GO:17125  deoxycytidyl transferase activity  1/7
Cluster: 33  GO:17125  IDs: 

Cluster: 33       GO:5337  nucleoside transporter activity  1/7
Cluster: 33  GO:5337  IDs: NM_004955 

Cluster: 33       GO:16000  iota DNA polymerase activity  1/7
Cluster: 33  GO:16000  IDs: 

Cluster: 33       GO:16449  lambda DNA polymerase activity  1/7
Cluster: 33  GO:16449  IDs: 

Cluster: 33       GO:19984  sigma DNA polymerase activity  1/7
Cluster: 33  GO:19984  IDs: 

Cluster: 33       GO:16451  nu DNA polymerase activity  1/7
Cluster: 33  GO:16451  IDs: 

Cluster: 33       GO:3893  epsilon DNA polymerase activity  1/7
Cluster: 33  GO:3893  IDs: 

Cluster: 33       GO:3891  delta DNA polymerase activity  1/7
Cluster: 33  GO:3891  IDs: 

Cluster: 33       GO:3900  DNA-directed RNA polymerase I activity  1/7
Cluster: 33  GO:3900  IDs: 

Cluster: 33       GO:3894  zeta DNA polymerase activity  1/7
Cluster: 33  GO:3894  IDs: 

Cluster: 33       GO:16450  kappa DNA polymerase activity  1/7
Cluster: 33  GO:16450  IDs: 

Cluster: 33       GO:19986  deoxycytidyl transferase activity, template dependent  1/7
Cluster: 33  GO:19986  IDs: 

Cluster: 33       GO:3889  alpha DNA polymerase activity  1/7
Cluster: 33  GO:3889  IDs: 

Cluster: 33       GO:3899  DNA-directed RNA polymerase activity  1/7
Cluster: 33  GO:3899  IDs: 

Cluster: 33       GO:15999  eta DNA polymerase activity  1/7
Cluster: 33  GO:15999  IDs: 

Cluster: 33       GO:3895  gamma DNA-directed DNA polymerase activity  1/7
Cluster: 33  GO:3895  IDs: 

Cluster: 33       GO:16452  theta DNA polymerase activity  1/7
Cluster: 33  GO:16452  IDs: 

Cluster: 33       GO:8222  tumor antigen  1/7
Cluster: 33  GO:8222  IDs: 

Cluster: 33       GO:3901  DNA-directed RNA polymerase II activity  1/7
Cluster: 33  GO:3901  IDs: 

Cluster: 33       GO:16448  mu DNA polymerase activity  1/7
Cluster: 33  GO:16448  IDs: 

Cluster: 33       GO:3902  DNA-directed RNA polymerase III activity  1/7
Cluster: 33  GO:3902  IDs: 

Cluster: 33       GO:15932  nucleobase, nucleoside, nucleotide and nucleic acid transporter activity  1/7
Cluster: 33  GO:15932  IDs: NM_004955 

Cluster: 33       GO:30145  manganese ion binding  1/7
Cluster: 33  GO:30145  IDs: NM_032454 

Cluster: 6       GO:6996  organelle organization and biogenesis  2/15
Cluster: 6  GO:6996  IDs: NM_014183 

Cluster: 6       GO:7010  cytoskeleton organization and biogenesis  2/15
Cluster: 6  GO:7010  IDs: NM_014183 

Cluster: 6       GO:7017  microtubule-based process  2/15
Cluster: 6  GO:7017  IDs: NM_014183 

Cluster: 6       GO:6875  metal ion homeostasis  1/15
Cluster: 6  GO:6875  IDs: NM_000146 

Cluster: 6       GO:46916  transition metal ion homeostasis  1/15
Cluster: 6  GO:46916  IDs: NM_000146 

Cluster: 6       GO:8104  protein localization  1/15
Cluster: 6  GO:8104  IDs: NM_016224 

Cluster: 6       GO:9451  RNA modification  1/15
Cluster: 6  GO:9451  IDs: NM_002582 

Cluster: 6       GO:30005  di-, tri-valent inorganic cation homeostasis  1/15
Cluster: 6  GO:30005  IDs: NM_000146 

Cluster: 6       GO:6916  anti-apoptosis  1/15
Cluster: 6  GO:6916  IDs: NM_012138 

Cluster: 6       GO:30705  cytoskeleton-dependent intracellular transport  1/15
Cluster: 6  GO:30705  IDs: NM_014183 

Cluster: 6       GO:7292  female gamete generation  1/15
Cluster: 6  GO:7292  IDs: NM_002582 

Cluster: 6       GO:7632  visual behavior  1/15
Cluster: 6  GO:7632  IDs: NM_014183 

Cluster: 6       GO:42592  homeostasis  1/15
Cluster: 6  GO:42592  IDs: NM_000146 

Cluster: 6       GO:30003  cation homeostasis  1/15
Cluster: 6  GO:30003  IDs: NM_000146 

Cluster: 6       GO:19725  cell homeostasis  1/15
Cluster: 6  GO:19725  IDs: NM_000146 

Cluster: 6       GO:7018  microtubule-based movement  1/15
Cluster: 6  GO:7018  IDs: NM_014183 

Cluster: 6       GO:6873  cell ion homeostasis  1/15
Cluster: 6  GO:6873  IDs: NM_000146 

Cluster: 6       GO:6879  iron ion homeostasis  1/15
Cluster: 6  GO:6879  IDs: NM_000146 

Cluster: 6       GO:5868  cytoplasmic dynein complex  1/15
Cluster: 6  GO:5868  IDs: NM_014183 

Cluster: 6       GO:8043  ferritin complex  1/15
Cluster: 6  GO:8043  IDs: NM_000146 

Cluster: 6       GO:30286  dynein complex  1/15
Cluster: 6  GO:30286  IDs: NM_014183 

Cluster: 6       GO:46914  transition metal ion binding  2/15
Cluster: 6  GO:46914  IDs: NM_003249 NM_000146 

Cluster: 6       GO:3774  motor activity  2/15
Cluster: 6  GO:3774  IDs: NM_014183 NM_004945 

Cluster: 6       GO:8237  metallopeptidase activity  1/15
Cluster: 6  GO:8237  IDs: NM_003249 

Cluster: 6       GO:8549  dynamine GTPase activity  1/15
Cluster: 6  GO:8549  IDs: 

Cluster: 6       GO:5506  iron ion binding  1/15
Cluster: 6  GO:5506  IDs: NM_000146 

Cluster: 6       GO:8189  apoptosis inhibitor activity  1/15
Cluster: 6  GO:8189  IDs: 

Cluster: 6       GO:3777  microtubule motor activity  1/15
Cluster: 6  GO:3777  IDs: NM_014183 

Cluster: 6       GO:4222  metalloendopeptidase activity  1/15
Cluster: 6  GO:4222  IDs: NM_003249 

Cluster: 1       GO:6468  protein amino acid phosphorylation  2/15
Cluster: 1  GO:6468  IDs: NM_003640 NM_012424 

Cluster: 1       GO:7389  pattern specification  1/15
Cluster: 1  GO:7389  IDs: NM_002586 

Cluster: 1       GO:15976  carbon utilization  1/15
Cluster: 1  GO:15976  IDs: 

Cluster: 1       GO:8286  insulin receptor signaling pathway  1/15
Cluster: 1  GO:8286  IDs: NM_017451 

Cluster: 1       GO:7388  posterior compartment specification  1/15
Cluster: 1  GO:7388  IDs: NM_002586 

Cluster: 1       GO:7409  axonogenesis  1/15
Cluster: 1  GO:7409  IDs: NM_017451 

Cluster: 1       GO:7387  anterior compartment specification  1/15
Cluster: 1  GO:7387  IDs: NM_002586 

Cluster: 1       GO:15977  carbon utilization by fixation of carbon dioxide  1/15
Cluster: 1  GO:15977  IDs: 

Cluster: 1       GO:7386  compartment specification  1/15
Cluster: 1  GO:7386  IDs: NM_002586 

Cluster: 1       GO:15630  microtubule cytoskeleton  2/15
Cluster: 1  GO:15630  IDs: NM_007234 

Cluster: 1       GO:9507  chloroplast  1/15
Cluster: 1  GO:9507  IDs: 

Cluster: 1       GO:9536  plastid  1/15
Cluster: 1  GO:9536  IDs: 

Cluster: 1       GO:9573  ribulose bisphosphate carboxylase complex  1/15
Cluster: 1  GO:9573  IDs: 

Cluster: 1       GO:5643  nuclear pore  1/15
Cluster: 1  GO:5643  IDs: NM_016553 

Cluster: 1       GO:46930  pore complex  1/15
Cluster: 1  GO:46930  IDs: NM_016553 

Cluster: 1       GO:5869  dynactin complex  1/15
Cluster: 1  GO:5869  IDs: NM_007234 

Cluster: 1       GO:9570  chloroplast stroma  1/15
Cluster: 1  GO:9570  IDs: 

Cluster: 1       GO:9532  plastid stroma  1/15
Cluster: 1  GO:9532  IDs: 

Cluster: 1       GO:4683  calmodulin regulated protein kinase activity  1/15
Cluster: 1  GO:4683  IDs: 

Cluster: 1       GO:8607  phosphorylase kinase, intrinsic regulator activity  1/15
Cluster: 1  GO:8607  IDs: NM_003640 

Cluster: 1       GO:16831  carboxy-lyase activity  1/15
Cluster: 1  GO:16831  IDs: 

Cluster: 1       GO:8022  protein C-terminus binding  1/15
Cluster: 1  GO:8022  IDs: NM_017451 

Cluster: 1       GO:16984  ribulose-bisphosphate carboxylase activity  1/15
Cluster: 1  GO:16984  IDs: 

Cluster: 1       GO:8093  cytoskeletal adaptor activity  1/15
Cluster: 1  GO:8093  IDs: NM_017451 

Cluster: 1       GO:4689  phosphorylase kinase activity  1/15
Cluster: 1  GO:4689  IDs: 

Cluster: 29       GO:6605  protein targeting  1/4
Cluster: 29  GO:6605  IDs: 

Cluster: 29       GO:3822  MHC-interacting protein  1/4
Cluster: 29  GO:3822  IDs: 

Cluster: 14       GO:6118  electron transport  2/19
Cluster: 14  GO:6118  IDs: NM_017547 

Cluster: 14       GO:5623  cell  4/19
Cluster: 14  GO:5623  IDs: NM_003146 NM_014828 NM_032558 NM_006666 NM_007375 NM_015356 NM_002685 NM_006384 

Cluster: 24       GO:7166  cell surface receptor linked signal transduction  2/14
Cluster: 24  GO:7166  IDs: NM_022036 NM_003641 NM_013440 

Cluster: 24       GO:8285  negative regulation of cell proliferation  1/14
Cluster: 24  GO:8285  IDs: NM_003641 

Cluster: 24       GO:16021  integral to membrane  5/14
Cluster: 24  GO:16021  IDs: NM_022036 NM_001689 NM_003641 NM_032635 NM_013440 NM_022365 NM_021160 

Cluster: 24       GO:16020  membrane  5/14
Cluster: 24  GO:16020  IDs: NM_022036 NM_001689 NM_003641 NM_032635 NM_013440 NM_022365 NM_021160 

Cluster: 24       GO:5624  membrane fraction  2/14
Cluster: 24  GO:5624  IDs: NM_001689 NM_022365 

Cluster: 24       GO:8289  lipid binding  1/14
Cluster: 24  GO:8289  IDs: NM_001689 

Cluster: 24       GO:3690  double-stranded DNA binding  1/14
Cluster: 24  GO:3690  IDs: NM_002967 

Cluster: 4       GO:8150  biological_process  16/17
Cluster: 4  GO:8150  IDs: NM_016199 NM_004175 NM_032881 NM_012322 NM_006230 NM_001539 NM_004597 NM_003802 NM_021177 NM_003929 NM_000909 NM_004628 

Cluster: 4       GO:7582  physiological processes  15/17
Cluster: 4  GO:7582  IDs: NM_016199 NM_004175 NM_032881 NM_012322 NM_006230 NM_001539 NM_004597 NM_003802 NM_021177 NM_003929 NM_004628 

Cluster: 4       GO:8152  metabolism  14/17
Cluster: 4  GO:8152  IDs: NM_016199 NM_004175 NM_032881 NM_012322 NM_006230 NM_001539 NM_004597 NM_021177 NM_004628 

Cluster: 4       GO:6139  nucleobase, nucleoside, nucleotide and nucleic acid metabolism  12/17
Cluster: 4  GO:6139  IDs: NM_016199 NM_004175 NM_032881 NM_012322 NM_006230 NM_004597 NM_021177 NM_004628 

Cluster: 4       GO:375  RNA splicing, via transesterification reactions  10/17
Cluster: 4  GO:375  IDs: NM_016199 NM_004175 NM_032881 NM_012322 NM_004597 NM_021177 

Cluster: 4       GO:8371  obsolete biological process  10/17
Cluster: 4  GO:8371  IDs: 

Cluster: 4       GO:8380  RNA splicing  10/17
Cluster: 4  GO:8380  IDs: NM_016199 NM_004175 NM_032881 NM_012322 NM_004597 NM_021177 

Cluster: 4       GO:6397  mRNA processing  10/17
Cluster: 4  GO:6397  IDs: NM_016199 NM_004175 NM_032881 NM_012322 NM_004597 NM_021177 

Cluster: 4       GO:6371  mRNA splicing  10/17
Cluster: 4  GO:6371  IDs: 

Cluster: 4       GO:377  RNA splicing, via transesterification reactions with bulged adenosine as nucleophile  10/17
Cluster: 4  GO:377  IDs: NM_016199 NM_004175 NM_032881 NM_012322 NM_004597 NM_021177 

Cluster: 4       GO:398  nuclear mRNA splicing, via spliceosome  10/17
Cluster: 4  GO:398  IDs: NM_016199 NM_004175 NM_032881 NM_012322 NM_004597 NM_021177 

Cluster: 4       GO:16070  RNA metabolism  10/17
Cluster: 4  GO:16070  IDs: NM_016199 NM_004175 NM_032881 NM_012322 NM_004597 NM_021177 

Cluster: 4       GO:6396  RNA processing  10/17
Cluster: 4  GO:6396  IDs: NM_016199 NM_004175 NM_032881 NM_012322 NM_004597 NM_021177 

Cluster: 4       GO:245  spliceosome assembly  2/17
Cluster: 4  GO:245  IDs: 

Cluster: 4       GO:5623  cell  14/17
Cluster: 4  GO:5623  IDs: NM_016199 NM_004175 NM_032881 NM_012322 NM_014463 NM_006230 NM_004597 NM_003802 NM_021177 NM_000909 NM_004628 

Cluster: 4       GO:5575  cellular_component  14/17
Cluster: 4  GO:5575  IDs: NM_016199 NM_004175 NM_032881 NM_012322 NM_014463 NM_006230 NM_004597 NM_003802 NM_021177 NM_000909 NM_004628 

Cluster: 4       GO:5622  intracellular  13/17
Cluster: 4  GO:5622  IDs: NM_016199 NM_004175 NM_032881 NM_012322 NM_014463 NM_006230 NM_004597 NM_003802 NM_021177 NM_004628 

Cluster: 4       GO:5634  nucleus  12/17
Cluster: 4  GO:5634  IDs: NM_016199 NM_004175 NM_032881 NM_012322 NM_014463 NM_006230 NM_004597 NM_021177 NM_004628 

Cluster: 4       GO:5730  nucleolus  10/17
Cluster: 4  GO:5730  IDs: NM_016199 NM_004175 NM_032881 NM_012322 NM_014463 NM_004597 NM_021177 

Cluster: 4       GO:30529  ribonucleoprotein complex  10/17
Cluster: 4  GO:30529  IDs: NM_016199 NM_004175 NM_032881 NM_012322 NM_014463 NM_004597 NM_021177 

Cluster: 4       GO:5732  small nucleolar ribonucleoprotein complex  10/17
Cluster: 4  GO:5732  IDs: NM_016199 NM_004175 NM_032881 NM_012322 NM_014463 NM_004597 NM_021177 

Cluster: 4       GO:30532  small nuclear ribonucleoprotein complex  5/17
Cluster: 4  GO:30532  IDs: 

Cluster: 4       GO:5681  spliceosome complex  4/17
Cluster: 4  GO:5681  IDs: 

Cluster: 4       GO:3674  molecular_function  16/17
Cluster: 4  GO:3674  IDs: NM_016199 NM_004175 NM_032881 NM_012322 NM_014463 NM_006230 NM_004597 NM_003802 NM_021177 NM_003929 NM_000909 NM_004628 

Cluster: 4       GO:5488  binding  14/17
Cluster: 4  GO:5488  IDs: NM_016199 NM_004175 NM_032881 NM_012322 NM_014463 NM_004597 NM_003802 NM_021177 NM_003929 NM_000909 NM_004628 

Cluster: 4       GO:3676  nucleic acid binding  11/17
Cluster: 4  GO:3676  IDs: NM_016199 NM_004175 NM_032881 NM_012322 NM_014463 NM_004597 NM_021177 NM_004628 

Cluster: 4       GO:8248  pre-mRNA splicing factor activity  10/17
Cluster: 4  GO:8248  IDs: NM_016199 NM_004175 NM_032881 NM_012322 NM_014463 NM_004597 NM_021177 

Cluster: 4       GO:3729  mRNA binding  10/17
Cluster: 4  GO:3729  IDs: NM_016199 NM_004175 NM_032881 NM_012322 NM_014463 NM_004597 NM_021177 

Cluster: 4       GO:3723  RNA binding  10/17
Cluster: 4  GO:3723  IDs: NM_016199 NM_004175 NM_032881 NM_012322 NM_014463 NM_004597 NM_021177 

Cluster: 4       GO:8369  obsolete molecular function  7/17
Cluster: 4  GO:8369  IDs: 

Cluster: 4       GO:3734  small nuclear ribonucleoprotein  5/17
Cluster: 4  GO:3734  IDs: 

Cluster: 4       GO:17070  U6 snRNA binding  2/17
Cluster: 4  GO:17070  IDs: NM_016199 NM_021177 

Cluster: 4       GO:17069  snRNA binding  2/17
Cluster: 4  GO:17069  IDs: NM_016199 NM_021177 

Cluster: 36       GO:6402  mRNA catabolism  1/4
Cluster: 36  GO:6402  IDs: NM_023011 

Cluster: 36       GO:6073  glucan metabolism  1/4
Cluster: 36  GO:6073  IDs: NM_002093 

Cluster: 36       GO:5976  polysaccharide metabolism  1/4
Cluster: 36  GO:5976  IDs: NM_002093 

Cluster: 36       GO:184  mRNA catabolism, nonsense-mediated  1/4
Cluster: 36  GO:184  IDs: NM_023011 

Cluster: 36       GO:6112  energy reserve metabolism  1/4
Cluster: 36  GO:6112  IDs: NM_002093 

Cluster: 36       GO:5977  glycogen metabolism  1/4
Cluster: 36  GO:5977  IDs: NM_002093 

Cluster: 36       GO:4690  cyclic-nucleotide dependent protein kinase activity  1/4
Cluster: 36  GO:4690  IDs: 

Cluster: 36       GO:4691  cAMP-dependent protein kinase activity  1/4
Cluster: 36  GO:4691  IDs: 

Cluster: 36       GO:5478  intracellular transporter activity  1/4
Cluster: 36  GO:5478  IDs: NM_023011 

Cluster: 36       GO:5487  nucleocytoplasmic transporter activity  1/4
Cluster: 36  GO:5487  IDs: NM_023011 

Cluster: 36       GO:4696  glycogen synthase kinase 3 activity  1/4
Cluster: 36  GO:4696  IDs: NM_002093 

Cluster: 19       GO:19538  protein metabolism  4/8
Cluster: 19  GO:19538  IDs: NM_001895 NM_002350 NM_000969 NM_001896 

Cluster: 19       GO:7154  cell communication  4/8
Cluster: 19  GO:7154  IDs: NM_001320 NM_001895 NM_002350 NM_001896 

Cluster: 19       GO:7165  signal transduction  4/8
Cluster: 19  GO:7165  IDs: NM_001320 NM_001895 NM_002350 NM_001896 

Cluster: 19       GO:6793  phosphorus metabolism  3/8
Cluster: 19  GO:6793  IDs: NM_001895 NM_002350 NM_001896 

Cluster: 19       GO:16310  phosphorylation  3/8
Cluster: 19  GO:16310  IDs: NM_001895 NM_002350 NM_001896 

Cluster: 19       GO:6468  protein amino acid phosphorylation  3/8
Cluster: 19  GO:6468  IDs: NM_001895 NM_002350 NM_001896 

Cluster: 19       GO:6464  protein modification  3/8
Cluster: 19  GO:6464  IDs: NM_001895 NM_002350 NM_001896 

Cluster: 19       GO:6796  phosphate metabolism  3/8
Cluster: 19  GO:6796  IDs: NM_001895 NM_002350 NM_001896 

Cluster: 19       GO:7286  spermatid development  1/8
Cluster: 19  GO:7286  IDs: NM_001896 

Cluster: 19       GO:30154  cell differentiation  1/8
Cluster: 19  GO:30154  IDs: NM_001896 

Cluster: 19       GO:7283  spermatogenesis  1/8
Cluster: 19  GO:7283  IDs: NM_001896 

Cluster: 19       GO:48232  male gamete generation  1/8
Cluster: 19  GO:48232  IDs: NM_001896 

Cluster: 19       GO:6284  base-excision repair  1/8
Cluster: 19  GO:6284  IDs: NM_003925 

Cluster: 19       GO:5941  unlocalized  1/8
Cluster: 19  GO:5941  IDs: 

Cluster: 19       GO:5956  protein kinase CK2 complex  1/8
Cluster: 19  GO:5956  IDs: 

Cluster: 19       GO:3824  catalytic activity  6/8
Cluster: 19  GO:3824  IDs: NM_001320 NM_001895 NM_002350 NM_003925 NM_001896 

Cluster: 19       GO:16773  phosphotransferase activity, alcohol group as acceptor  5/8
Cluster: 19  GO:16773  IDs: NM_001320 NM_001895 NM_002350 NM_001896 

Cluster: 19       GO:4672  protein kinase activity  5/8
Cluster: 19  GO:4672  IDs: NM_001320 NM_001895 NM_002350 NM_001896 

Cluster: 19       GO:16740  transferase activity  5/8
Cluster: 19  GO:16740  IDs: NM_001320 NM_001895 NM_002350 NM_001896 

Cluster: 19       GO:16301  kinase activity  5/8
Cluster: 19  GO:16301  IDs: NM_001320 NM_001895 NM_002350 NM_001896 

Cluster: 19       GO:16772  transferase activity, transferring phosphorus-containing groups  5/8
Cluster: 19  GO:16772  IDs: NM_001320 NM_001895 NM_002350 NM_001896 

Cluster: 19       GO:4674  protein serine/threonine kinase activity  4/8
Cluster: 19  GO:4674  IDs: NM_001320 NM_001895 NM_001896 

Cluster: 19       GO:4682  protein kinase CK2 activity  3/8
Cluster: 19  GO:4682  IDs: NM_001320 NM_001895 NM_001896 

Cluster: 19       GO:17076  purine nucleotide binding  3/8
Cluster: 19  GO:17076  IDs: NM_001895 NM_002350 NM_001896 

Cluster: 19       GO:4680  casein kinase activity  3/8
Cluster: 19  GO:4680  IDs: NM_001320 NM_001895 NM_001896 

Cluster: 19       GO:5524  ATP binding  3/8
Cluster: 19  GO:5524  IDs: NM_001895 NM_002350 NM_001896 

Cluster: 19       GO:166  nucleotide binding  3/8
Cluster: 19  GO:166  IDs: NM_001895 NM_002350 NM_001896 

Cluster: 19       GO:30554  adenyl nucleotide binding  3/8
Cluster: 19  GO:30554  IDs: NM_001895 NM_002350 NM_001896 

Cluster: 19       GO:4690  cyclic-nucleotide dependent protein kinase activity  2/8
Cluster: 19  GO:4690  IDs: 

Cluster: 19       GO:30234  enzyme regulator activity  2/8
Cluster: 19  GO:30234  IDs: 

Cluster: 19       GO:4691  cAMP-dependent protein kinase activity  2/8
Cluster: 19  GO:4691  IDs: 

Cluster: 19       GO:19207  kinase regulator activity  2/8
Cluster: 19  GO:19207  IDs: 

Cluster: 19       GO:19887  protein kinase regulator activity  2/8
Cluster: 19  GO:19887  IDs: 

Cluster: 19       GO:4693  cyclin-dependent protein kinase activity  1/8
Cluster: 19  GO:4693  IDs: 

Cluster: 19       GO:4519  endonuclease activity  1/8
Cluster: 19  GO:4519  IDs: NM_003925 

Cluster: 19       GO:4520  endodeoxyribonuclease activity  1/8
Cluster: 19  GO:4520  IDs: NM_003925 

Cluster: 19       GO:3696  satellite DNA binding  1/8
Cluster: 19  GO:3696  IDs: NM_003925 

Cluster: 19       GO:4536  deoxyribonuclease activity  1/8
Cluster: 19  GO:4536  IDs: NM_003925 

Cluster: 19       GO:8605  protein kinase CK2, intrinsic regulator activity  1/8
Cluster: 19  GO:8605  IDs: 

Cluster: 19       GO:16538  cyclin-dependent protein kinase, intrinsic regulator activity  1/8
Cluster: 19  GO:16538  IDs: 

Cluster: 19       GO:19843  rRNA binding  1/8
Cluster: 19  GO:19843  IDs: NM_000969 

Cluster: 19       GO:8097  5S rRNA binding  1/8
Cluster: 19  GO:8097  IDs: NM_000969 

Cluster: 19       GO:4716  receptor signaling protein tyrosine kinase activity  1/8
Cluster: 19  GO:4716  IDs: NM_002350 

Cluster: 26       GO:8150  biological_process  4/14
Cluster: 26  GO:8150  IDs: NM_019037 NM_016328 NM_006066 NM_024569 NM_031208 

Cluster: 26       GO:6081  aldehyde metabolism  1/14
Cluster: 26  GO:6081  IDs: NM_006066 

Cluster: 26       GO:8360  regulation of cell shape  1/14
Cluster: 26  GO:8360  IDs: 

Cluster: 26       GO:6414  translational elongation  1/14
Cluster: 26  GO:6414  IDs: 

Cluster: 26       GO:902  cellular morphogenesis  1/14
Cluster: 26  GO:902  IDs: 

Cluster: 26       GO:5853  eukaryotic translation elongation factor 1 complex  1/14
Cluster: 26  GO:5853  IDs: 

Cluster: 26       GO:3674  molecular_function  4/14
Cluster: 26  GO:3674  IDs: NM_019037 NM_016328 NM_006066 NM_024569 NM_031208 

Cluster: 26       GO:8106  alcohol dehydrogenase (NADP) activity  1/14
Cluster: 26  GO:8106  IDs: NM_006066 

Cluster: 26       GO:4032  aldehyde reductase activity  1/14
Cluster: 26  GO:4032  IDs: NM_006066 

Cluster: 18       GO:85  G2 phase of mitotic cell cycle  1/7
Cluster: 18  GO:85  IDs: NM_005197 

Cluster: 18       GO:75  cell cycle checkpoint  1/7
Cluster: 18  GO:75  IDs: NM_005197 

Cluster: 18       GO:42770  DNA damage response, signal transduction  1/7
Cluster: 18  GO:42770  IDs: NM_005197 

Cluster: 18       GO:77  DNA damage response, signal transduction resulting in cell cycle arrest  1/7
Cluster: 18  GO:77  IDs: NM_005197 

Cluster: 18       GO:3750  cell cycle regulator  1/7
Cluster: 18  GO:3750  IDs: 

Cluster: 18       GO:3727  single-stranded RNA binding  1/7
Cluster: 18  GO:3727  IDs: NM_003407 

Cluster: 3       GO:6767  water-soluble vitamin metabolism  2/19
Cluster: 3  GO:6767  IDs: NM_002631 NM_006755 

Cluster: 3       GO:6066  alcohol metabolism  2/19
Cluster: 3  GO:6066  IDs: NM_002631 NM_006755 

Cluster: 3       GO:6731  coenzymes and prosthetic group metabolism  2/19
Cluster: 3  GO:6731  IDs: NM_002631 NM_006755 

Cluster: 3       GO:15980  energy derivation by oxidation of organic compounds  2/19
Cluster: 3  GO:15980  IDs: NM_002631 NM_006755 

Cluster: 3       GO:6732  coenzyme metabolism  2/19
Cluster: 3  GO:6732  IDs: NM_002631 NM_006755 

Cluster: 3       GO:6740  NADPH regeneration  2/19
Cluster: 3  GO:6740  IDs: NM_002631 NM_006755 

Cluster: 3       GO:6091  energy pathways  2/19
Cluster: 3  GO:6091  IDs: NM_002631 NM_006755 

Cluster: 3       GO:46365  monosaccharide catabolism  2/19
Cluster: 3  GO:46365  IDs: NM_002631 NM_006755 

Cluster: 3       GO:6006  glucose metabolism  2/19
Cluster: 3  GO:6006  IDs: NM_002631 NM_006755 

Cluster: 3       GO:6766  vitamin metabolism  2/19
Cluster: 3  GO:6766  IDs: NM_002631 NM_006755 

Cluster: 3       GO:46164  alcohol catabolism  2/19
Cluster: 3  GO:46164  IDs: NM_002631 NM_006755 

Cluster: 3       GO:6733  oxidoreduction coenzyme metabolism  2/19
Cluster: 3  GO:6733  IDs: NM_002631 NM_006755 

Cluster: 3       GO:6092  main pathways of carbohydrate metabolism  2/19
Cluster: 3  GO:6092  IDs: NM_002631 NM_006755 

Cluster: 3       GO:5996  monosaccharide metabolism  2/19
Cluster: 3  GO:5996  IDs: NM_002631 NM_006755 

Cluster: 3       GO:19320  hexose catabolism  2/19
Cluster: 3  GO:19320  IDs: NM_002631 NM_006755 

Cluster: 3       GO:19362  pyridine nucleotide metabolism  2/19
Cluster: 3  GO:19362  IDs: NM_002631 NM_006755 

Cluster: 3       GO:16052  carbohydrate catabolism  2/19
Cluster: 3  GO:16052  IDs: NM_002631 NM_006755 

Cluster: 3       GO:6769  nicotinamide metabolism  2/19
Cluster: 3  GO:6769  IDs: NM_002631 NM_006755 

Cluster: 3       GO:19318  hexose metabolism  2/19
Cluster: 3  GO:19318  IDs: NM_002631 NM_006755 

Cluster: 3       GO:6098  pentose-phosphate shunt  2/19
Cluster: 3  GO:6098  IDs: NM_002631 NM_006755 

Cluster: 3       GO:6007  glucose catabolism  2/19
Cluster: 3  GO:6007  IDs: NM_002631 NM_006755 

Cluster: 3       GO:6739  NADPH metabolism  2/19
Cluster: 3  GO:6739  IDs: NM_002631 NM_006755 

Cluster: 39       GO:5759  mitochondrial matrix  1/2
Cluster: 39  GO:5759  IDs: NM_001212 

Cluster: 39       GO:5739  mitochondrion  1/2
Cluster: 39  GO:5739  IDs: NM_001212 

Cluster: 12       GO:3707  steroid hormone receptor activity  1/9
Cluster: 12  GO:3707  IDs: NM_004451 

Cluster: 12       GO:5096  GTPase activator activity  1/9
Cluster: 12  GO:5096  IDs: NM_012414 

Cluster: 12       GO:4879  ligand-dependent nuclear receptor activity  1/9
Cluster: 12  GO:4879  IDs: NM_004451 

Cluster: 12       GO:5496  steroid binding  1/9
Cluster: 12  GO:5496  IDs: NM_004451 

Cluster: 27       GO:9058  biosynthesis  4/9
Cluster: 27  GO:9058  IDs: NM_014484 NM_002212 NM_016091 NM_001970 

Cluster: 27       GO:6412  protein biosynthesis  3/9
Cluster: 27  GO:6412  IDs: NM_002212 NM_016091 NM_001970 

Cluster: 27       GO:9059  macromolecule biosynthesis  3/9
Cluster: 27  GO:9059  IDs: NM_002212 NM_016091 NM_001970 

Cluster: 27       GO:6413  translational initiation  2/9
Cluster: 27  GO:6413  IDs: NM_002212 NM_001970 

Cluster: 27       GO:6725  aromatic compound metabolism  2/9
Cluster: 27  GO:6725  IDs: NM_014484 NM_000754 

Cluster: 27       GO:7267  cell-cell signaling  2/9
Cluster: 27  GO:7267  IDs: NM_000754 

Cluster: 27       GO:19226  transmission of nerve impulse  1/9
Cluster: 27  GO:19226  IDs: NM_000754 

Cluster: 27       GO:6576  biogenic amine metabolism  1/9
Cluster: 27  GO:6576  IDs: NM_000754 

Cluster: 27       GO:1505  regulation of neurotransmitter levels  1/9
Cluster: 27  GO:1505  IDs: NM_000754 

Cluster: 27       GO:42135  neurotransmitter catabolism  1/9
Cluster: 27  GO:42135  IDs: NM_000754 

Cluster: 27       GO:6575  amino acid derivative metabolism  1/9
Cluster: 27  GO:6575  IDs: NM_000754 

Cluster: 27       GO:42558  pteridine and derivative metabolism  1/9
Cluster: 27  GO:42558  IDs: NM_014484 

Cluster: 27       GO:8166  viral replication  1/9
Cluster: 27  GO:8166  IDs: 

Cluster: 27       GO:19720  Mo-molybdopterin cofactor metabolism  1/9
Cluster: 27  GO:19720  IDs: NM_014484 

Cluster: 27       GO:42559  pteridine and derivative biosynthesis  1/9
Cluster: 27  GO:42559  IDs: NM_014484 

Cluster: 27       GO:18958  phenol metabolism  1/9
Cluster: 27  GO:18958  IDs: NM_000754 

Cluster: 27       GO:7268  synaptic transmission  1/9
Cluster: 27  GO:7268  IDs: NM_000754 

Cluster: 27       GO:19438  aromatic compound biosynthesis  1/9
Cluster: 27  GO:19438  IDs: NM_014484 

Cluster: 27       GO:6777  Mo-molybdopterin cofactor biosynthesis  1/9
Cluster: 27  GO:6777  IDs: NM_014484 

Cluster: 27       GO:6584  catecholamine metabolism  1/9
Cluster: 27  GO:6584  IDs: NM_000754 

Cluster: 27       GO:42133  neurotransmitter metabolism  1/9
Cluster: 27  GO:42133  IDs: NM_000754 

Cluster: 27       GO:8135  translation factor activity, nucleic acid binding  3/9
Cluster: 27  GO:8135  IDs: NM_002212 NM_001970 

Cluster: 27       GO:45182  translation regulator activity  3/9
Cluster: 27  GO:45182  IDs: NM_002212 NM_001970 

Cluster: 27       GO:3743  translation initiation factor activity  3/9
Cluster: 27  GO:3743  IDs: NM_002212 NM_001970 

Cluster: 27       GO:8409  5'-3' exonuclease activity  1/9
Cluster: 27  GO:8409  IDs: NM_012255 

Cluster: 27       GO:287  magnesium ion binding  1/9
Cluster: 27  GO:287  IDs: NM_000754 

Cluster: 27       GO:4534  5'-3' exoribonuclease activity  1/9
Cluster: 27  GO:4534  IDs: NM_012255 

Cluster: 27       GO:8171  O-methyltransferase activity  1/9
Cluster: 27  GO:8171  IDs: NM_000754 

Cluster: 27       GO:16206  catechol O-methyltransferase activity  1/9
Cluster: 27  GO:16206  IDs: NM_000754 

Cluster: 17       GO:6422  aspartyl-tRNA aminoacylation  1/16
Cluster: 17  GO:6422  IDs: NM_004539 

Cluster: 17       GO:6421  asparaginyl-tRNA aminoacylation  1/16
Cluster: 17  GO:6421  IDs: NM_004539 

Cluster: 17       GO:5837  26S proteasome  2/16
Cluster: 17  GO:5837  IDs: 

Cluster: 17       GO:5783  endoplasmic reticulum  2/16
Cluster: 17  GO:5783  IDs: NM_004159 NM_002797 

Cluster: 17       GO:5839  proteasome core complex (sensu Eukarya)  2/16
Cluster: 17  GO:5839  IDs: NM_004159 NM_002797 

Cluster: 17       GO:502  proteasome complex (sensu Eukarya)  2/16
Cluster: 17  GO:502  IDs: NM_004159 NM_002797 

Cluster: 17       GO:8233  peptidase activity  2/16
Cluster: 17  GO:8233  IDs: NM_004159 NM_002797 

Cluster: 17       GO:4175  endopeptidase activity  2/16
Cluster: 17  GO:4175  IDs: NM_004159 NM_002797 

Cluster: 17       GO:4299  proteasome endopeptidase activity  2/16
Cluster: 17  GO:4299  IDs: 

Cluster: 17       GO:4816  asparagine-tRNA ligase activity  1/16
Cluster: 17  GO:4816  IDs: NM_004539 

Cluster: 17       GO:4815  aspartate-tRNA ligase activity  1/16
Cluster: 17  GO:4815  IDs: NM_004539 

Cluster: 17       GO:5549  odorant binding  1/16
Cluster: 17  GO:5549  IDs: 

Cluster: 2       GO:5737  cytoplasm  7/19
Cluster: 2  GO:5737  IDs: NM_006839 NM_007107 NM_005051 NM_006531 NM_004199 NM_002788 NM_007204 

Cluster: 2       GO:16021  integral to membrane  4/19
Cluster: 2  GO:16021  IDs: NM_006839 NM_007107 NM_005968 NM_016602 

Cluster: 2       GO:267  cell fraction  4/19
Cluster: 2  GO:267  IDs: NM_007107 NM_005051 NM_005968 NM_000508 

Cluster: 2       GO:5783  endoplasmic reticulum  3/19
Cluster: 2  GO:5783  IDs: NM_007107 NM_004199 NM_002788 

Cluster: 2       GO:5625  soluble fraction  2/19
Cluster: 2  GO:5625  IDs: NM_005051 NM_000508 

Cluster: 2       GO:4871  signal transducer activity  4/19
Cluster: 2  GO:4871  IDs: NM_001535 NM_005968 NM_016602 

Cluster: 2       GO:16798  hydrolase activity, acting on glycosyl bonds  2/19
Cluster: 2  GO:16798  IDs: NM_014610 

Cluster: 2       GO:42277  peptide binding  2/19
Cluster: 2  GO:42277  IDs: NM_007107 NM_016602 

Cluster: 2       GO:4888  transmembrane receptor activity  2/19
Cluster: 2  GO:4888  IDs: NM_005968 NM_016602 

Cluster: 2       GO:4553  hydrolase activity, hydrolyzing O-glycosyl compounds  2/19
Cluster: 2  GO:4553  IDs: NM_014610 

Cluster: 13       GO:6412  protein biosynthesis  3/10
Cluster: 13  GO:6412  IDs: NM_080599 

Cluster: 13       GO:9058  biosynthesis  3/10
Cluster: 13  GO:9058  IDs: NM_080599 

Cluster: 13       GO:9059  macromolecule biosynthesis  3/10
Cluster: 13  GO:9059  IDs: NM_080599 

Cluster: 13       GO:15935  small ribosomal subunit  2/10
Cluster: 13  GO:15935  IDs: 

Cluster: 13       GO:5830  cytosolic ribosome (sensu Eukarya)  2/10
Cluster: 13  GO:5830  IDs: 

Cluster: 13       GO:5843  cytosolic small ribosomal subunit (sensu Eukarya)  2/10
Cluster: 13  GO:5843  IDs: 

Cluster: 13       GO:5840  ribosome  2/10
Cluster: 13  GO:5840  IDs: 

Cluster: 13       GO:16283  eukaryotic 48S initiation complex  2/10
Cluster: 13  GO:16283  IDs: 

Cluster: 13       GO:16282  eukaryotic 43S preinitiation complex  2/10
Cluster: 13  GO:16282  IDs: 

Cluster: 13       GO:5198  structural molecule activity  2/10
Cluster: 13  GO:5198  IDs: NM_001018 

Cluster: 13       GO:3735  structural constituent of ribosome  2/10
Cluster: 13  GO:3735  IDs: NM_001018 

Cluster: 13       GO:30331  estrogen receptor binding  1/10
Cluster: 13  GO:30331  IDs: NM_007273 

Cluster: 28       GO:9057  macromolecule catabolism  4/6
Cluster: 28  GO:9057  IDs: NM_003341 

Cluster: 28       GO:6464  protein modification  4/6
Cluster: 28  GO:6464  IDs: NM_006913 NM_003340 NM_003341 NM_006357 NM_003339 

Cluster: 28       GO:19941  modification-dependent protein catabolism  4/6
Cluster: 28  GO:19941  IDs: NM_003341 

Cluster: 28       GO:6512  ubiquitin cycle  4/6
Cluster: 28  GO:6512  IDs: NM_006913 NM_003340 NM_003341 NM_006357 NM_003339 

Cluster: 28       GO:30163  protein catabolism  4/6
Cluster: 28  GO:30163  IDs: NM_003341 

Cluster: 28       GO:6508  proteolysis and peptidolysis  4/6
Cluster: 28  GO:6508  IDs: NM_003341 

Cluster: 28       GO:9056  catabolism  4/6
Cluster: 28  GO:9056  IDs: NM_003341 

Cluster: 28       GO:6511  ubiquitin-dependent protein catabolism  4/6
Cluster: 28  GO:6511  IDs: NM_003341 

Cluster: 28       GO:19538  protein metabolism  4/6
Cluster: 28  GO:19538  IDs: NM_006913 NM_003340 NM_003341 NM_006357 NM_003339 

Cluster: 28       GO:7125  invasive growth  1/6
Cluster: 28  GO:7125  IDs: 

Cluster: 28       GO:16874  ligase activity  4/6
Cluster: 28  GO:16874  IDs: NM_006913 NM_003340 NM_003341 NM_006357 

Cluster: 28       GO:16881  acid-D-amino acid ligase activity  4/6
Cluster: 28  GO:16881  IDs: NM_006913 NM_003340 NM_003341 NM_006357 

Cluster: 28       GO:4842  ubiquitin-protein ligase activity  4/6
Cluster: 28  GO:4842  IDs: NM_006913 NM_003340 NM_003341 NM_006357 

Cluster: 28       GO:16879  ligase activity, forming carbon-nitrogen bonds  4/6
Cluster: 28  GO:16879  IDs: NM_006913 NM_003340 NM_003341 NM_006357 

Cluster: 28       GO:3824  catalytic activity  4/6
Cluster: 28  GO:3824  IDs: NM_006913 NM_003340 NM_003341 NM_006357 NM_003339 

Cluster: 28       GO:4840  ubiquitin conjugating enzyme activity  4/6
Cluster: 28  GO:4840  IDs: NM_003340 NM_003341 NM_006357 NM_003339 

Cluster: 28       GO:8639  small protein conjugating enzyme activity  4/6
Cluster: 28  GO:8639  IDs: NM_003340 NM_003341 NM_006357 NM_003339 

Cluster: 38       GO:9653  morphogenesis  1/2
Cluster: 38  GO:9653  IDs: NM_000142 

Cluster: 38       GO:7048  oncogenesis  1/2
Cluster: 38  GO:7048  IDs: 

Cluster: 38       GO:7166  cell surface receptor linked signal transduction  1/2
Cluster: 38  GO:7166  IDs: NM_000142 

Cluster: 38       GO:7169  transmembrane receptor protein tyrosine kinase signaling pathway  1/2
Cluster: 38  GO:7169  IDs: NM_000142 

Cluster: 38       GO:8543  FGF receptor signaling pathway  1/2
Cluster: 38  GO:8543  IDs: NM_000142 

Cluster: 38       GO:7243  protein kinase cascade  1/2
Cluster: 38  GO:7243  IDs: NM_000142 

Cluster: 38       GO:9887  organogenesis  1/2
Cluster: 38  GO:9887  IDs: NM_000142 

Cluster: 38       GO:7167  enzyme linked receptor protein signaling pathway  1/2
Cluster: 38  GO:7167  IDs: NM_000142 

Cluster: 38       GO:1501  skeletal development  1/2
Cluster: 38  GO:1501  IDs: NM_000142 

Cluster: 38       GO:7259  JAK-STAT cascade  1/2
Cluster: 38  GO:7259  IDs: NM_000142 

Cluster: 38       GO:165  MAPKKK cascade  1/2
Cluster: 38  GO:165  IDs: NM_000142 

Cluster: 38       GO:5887  integral to plasma membrane  1/2
Cluster: 38  GO:5887  IDs: NM_000142 

Cluster: 38       GO:4714  transmembrane receptor protein tyrosine kinase activity  1/2
Cluster: 38  GO:4714  IDs: NM_000142 

Cluster: 38       GO:4872  receptor activity  1/2
Cluster: 38  GO:4872  IDs: NM_000142 

Cluster: 38       GO:4888  transmembrane receptor activity  1/2
Cluster: 38  GO:4888  IDs: NM_000142 

Cluster: 38       GO:5007  fibroblast growth factor receptor activity  1/2
Cluster: 38  GO:5007  IDs: NM_000142 

Cluster: 38       GO:4713  protein-tyrosine kinase activity  1/2
Cluster: 38  GO:4713  IDs: NM_000142 

Cluster: 38       GO:19199  transmembrane receptor protein kinase activity  1/2
Cluster: 38  GO:19199  IDs: NM_000142 

Cluster: 20       GO:8544  epidermal differentiation  1/5
Cluster: 20  GO:8544  IDs: NM_004475 

Cluster: 20       GO:7155  cell adhesion  1/5
Cluster: 20  GO:7155  IDs: NM_004475 

Cluster: 20       GO:7398  ectoderm development  1/5
Cluster: 20  GO:7398  IDs: NM_004475 

Cluster: 20       GO:9888  histogenesis  1/5
Cluster: 20  GO:9888  IDs: NM_004475 

Cluster: 20       GO:5901  caveola  1/5
Cluster: 20  GO:5901  IDs: NM_004475 

Cluster: 20       GO:16600  flotillin complex  1/5
Cluster: 20  GO:16600  IDs: NM_004475 

Cluster: 20       GO:16599  caveolar membrane  1/5
Cluster: 20  GO:16599  IDs: NM_004475 

Cluster: 25       GO:8312  7S RNA binding  1/3
Cluster: 25  GO:8312  IDs: NM_014285 

Cluster: 37       GO:6821  chloride transport  1/2
Cluster: 37  GO:6821  IDs: 

Cluster: 37       GO:15698  inorganic anion transport  1/2
Cluster: 37  GO:15698  IDs: 

Cluster: 37       GO:6832  small molecule transport  1/2
Cluster: 37  GO:6832  IDs: 

Cluster: 37       GO:6811  ion transport  1/2
Cluster: 37  GO:6811  IDs: 

Cluster: 37       GO:6820  anion transport  1/2
Cluster: 37  GO:6820  IDs: 

Cluster: 37       GO:12505  endomembrane system  1/2
Cluster: 37  GO:12505  IDs: 

Cluster: 37       GO:5624  membrane fraction  1/2
Cluster: 37  GO:5624  IDs: 

Cluster: 37       GO:5635  nuclear membrane  1/2
Cluster: 37  GO:5635  IDs: 

Cluster: 37       GO:5216  ion channel activity  1/2
Cluster: 37  GO:5216  IDs: 

Cluster: 37       GO:5247  voltage-gated chloride channel activity  1/2
Cluster: 37  GO:5247  IDs: 

Cluster: 37       GO:5253  anion channel activity  1/2
Cluster: 37  GO:5253  IDs: 

Cluster: 37       GO:15267  channel/pore class transporter activity  1/2
Cluster: 37  GO:15267  IDs: 

Cluster: 37       GO:5244  voltage-gated ion channel activity  1/2
Cluster: 37  GO:5244  IDs: 

Cluster: 37       GO:5254  chloride channel activity  1/2
Cluster: 37  GO:5254  IDs: 

Cluster: 37       GO:15268  alpha-type channel activity  1/2
Cluster: 37  GO:15268  IDs: 

Cluster: 10       GO:3714  transcription co-repressor activity  1/4
Cluster: 10  GO:3714  IDs: NM_006311 
