# Supplementary material for: The Use of Edge-Betweenness Clustering to Investigate Biological Function in Protein Interaction Networks
Source: BMC Bioinformatics. 2005 Mar 1;6:39. doi: 10.1186/1471-2105-6-39 (PMC555937; doi:10.1186/1471-2105-6-39)
Supplement: Additional File 5 — These files provide information on all the clusters (of size > 1) formed when the Gavin, Uetz and Lehner datasets were clustered. Each file name begins with the name of the dataset used in clustering, followed by the number of edges removed to perform the clustering. The files with a name ending 'clusters.txt' list all the members of each cluster and all the GO terms which were found to be significant for that cluster. Files ending with 'proteins-per-GO.txt', give further detail, showing the transcripts in the cluster which had the significant GO annotations. The examples provided show each dataset with the 'best' number of edges removed (see Results section: Difference in clustering between the datasets). For the smallest (Lehner) dataset, examples with greater and fewer numbers of edges removed are also provided. [file 1471-2105-6-39-S5.txt]

CLUSTER: 2 SIZE 39
Members of cluster
NM_002086, NM_006839, NM_003340, NM_006357, NM_013440, X62996, X62997, NM_014610, NM_021160, NM_003339, NM_016602, NM_002967, NM_001689, NM_006913, NM_000508, NM_002136, NM_032125, NM_032635, NM_006341, NM_007204, NM_001535, NM_007107, NM_022036, NM_006715, NM_003641, NM_080686, NM_013241, XM_046160, NM_005051, NM_022365, NM_006531, NM_001568, NM_005968, NM_004199, NM_013291, NM_004890, NM_003341, NM_014847, NM_002788

Significant GO terms for this cluster (cluster proteins with this annotation/cluster size)
   biological_process
      GO:6508  proteolysis and peptidolysis  5/39
      GO:30163  protein catabolism  5/39
      GO:6464  protein modification  5/39
      GO:6511  ubiquitin-dependent protein catabolism  5/39
      GO:19941  modification-dependent protein catabolism  5/39
      GO:6139  nucleobase, nucleoside, nucleotide and nucleic acid metabolism  4/39
      GO:7166  cell surface receptor linked signal transduction  4/39
      GO:6512  ubiquitin cycle  4/39
      GO:42127  regulation of cell proliferation  2/39
      GO:6350  transcription  1/39
      GO:6351  transcription, DNA-dependent  1/39
   cellular_component
      GO:16021  integral to membrane  9/39
      GO:16020  membrane  9/39
      GO:267  cell fraction  6/39
      GO:5624  membrane fraction  4/39
      GO:5783  endoplasmic reticulum  3/39
      GO:5887  integral to plasma membrane  3/39
      GO:5792  microsome  2/39
      GO:42598  vesicular fraction  2/39
   molecular_process
      GO:3674  molecular_function  31/39
      GO:4871  signal transducer activity  6/39
      GO:16874  ligase activity  5/39
      GO:16879  ligase activity, forming carbon-nitrogen bonds  4/39
      GO:16881  acid-D-amino acid ligase activity  4/39
      GO:8639  small protein conjugating enzyme activity  4/39
      GO:4842  ubiquitin-protein ligase activity  4/39
      GO:4840  ubiquitin conjugating enzyme activity  4/39
      GO:4888  transmembrane receptor activity  3/39
      GO:4872  receptor activity  3/39
      GO:4930  G-protein coupled receptor activity  2/39
      GO:16798  hydrolase activity, acting on glycosyl bonds  2/39
      GO:42277  peptide binding  2/39
      GO:4553  hydrolase activity, hydrolyzing O-glycosyl compounds  2/39


CLUSTER: 15 SIZE 2
Members of cluster
NM_000142, NM_022107

Significant GO terms for this cluster (cluster proteins with this annotation/cluster size)
   biological_process
      GO:9653  morphogenesis  1/2
      GO:7048  oncogenesis  1/2
      GO:7166  cell surface receptor linked signal transduction  1/2
      GO:7169  transmembrane receptor protein tyrosine kinase signaling pathway  1/2
      GO:8543  FGF receptor signaling pathway  1/2
      GO:7243  protein kinase cascade  1/2
      GO:9887  organogenesis  1/2
      GO:7167  enzyme linked receptor protein signaling pathway  1/2
      GO:1501  skeletal development  1/2
      GO:7259  JAK-STAT cascade  1/2
      GO:165  MAPKKK cascade  1/2
   cellular_component
      GO:5887  integral to plasma membrane  1/2
   molecular_process
      GO:4714  transmembrane receptor protein tyrosine kinase activity  1/2
      GO:4872  receptor activity  1/2
      GO:4888  transmembrane receptor activity  1/2
      GO:5007  fibroblast growth factor receptor activity  1/2
      GO:4713  protein-tyrosine kinase activity  1/2
      GO:19199  transmembrane receptor protein kinase activity  1/2


CLUSTER: 4 SIZE 15
Members of cluster
BC036575, NM_012138, NM_033515, NM_016224, NM_003755, NM_003249, NM_005792, U81002, NM_014183, NM_003072, NG_001158, NM_004945, NM_000146, NM_002582, NM_001023

Significant GO terms for this cluster (cluster proteins with this annotation/cluster size)
   biological_process
      GO:6996  organelle organization and biogenesis  2/15
      GO:7010  cytoskeleton organization and biogenesis  2/15
      GO:7017  microtubule-based process  2/15
      GO:6875  metal ion homeostasis  1/15
      GO:46916  transition metal ion homeostasis  1/15
      GO:8104  protein localization  1/15
      GO:9451  RNA modification  1/15
      GO:30005  di-, tri-valent inorganic cation homeostasis  1/15
      GO:6916  anti-apoptosis  1/15
      GO:30705  cytoskeleton-dependent intracellular transport  1/15
      GO:7292  female gamete generation  1/15
      GO:7632  visual behavior  1/15
      GO:42592  homeostasis  1/15
      GO:30003  cation homeostasis  1/15
      GO:19725  cell homeostasis  1/15
      GO:7018  microtubule-based movement  1/15
      GO:6873  cell ion homeostasis  1/15
      GO:6879  iron ion homeostasis  1/15
   cellular_component
      GO:5868  cytoplasmic dynein complex  1/15
      GO:8043  ferritin complex  1/15
      GO:30286  dynein complex  1/15
   molecular_process
      GO:46914  transition metal ion binding  2/15
      GO:3774  motor activity  2/15
      GO:8237  metallopeptidase activity  1/15
      GO:8549  dynamine GTPase activity  1/15
      GO:5506  iron ion binding  1/15
      GO:8189  apoptosis inhibitor activity  1/15
      GO:3777  microtubule motor activity  1/15
      GO:4222  metalloendopeptidase activity  1/15


CLUSTER: 13 SIZE 2
Members of cluster
NM_130463, NM_001696

Significant GO terms for this cluster (cluster proteins with this annotation/cluster size)
   biological_process
      GO:9206  purine ribonucleoside triphosphate biosynthesis  2/2
      GO:9150  purine ribonucleotide metabolism  2/2
      GO:6810  transport  2/2
      GO:9144  purine nucleoside triphosphate metabolism  2/2
      GO:6163  purine nucleotide metabolism  2/2
      GO:9201  ribonucleoside triphosphate biosynthesis  2/2
      GO:9142  nucleoside triphosphate biosynthesis  2/2
      GO:6812  cation transport  2/2
      GO:8151  cell growth and/or maintenance  2/2
      GO:6731  coenzymes and prosthetic group metabolism  2/2
      GO:6811  ion transport  2/2
      GO:6753  nucleoside phosphate metabolism  2/2
      GO:6732  coenzyme metabolism  2/2
      GO:9117  nucleotide metabolism  2/2
      GO:9058  biosynthesis  2/2
      GO:15992  proton transport  2/2
      GO:6754  ATP biosynthesis  2/2
      GO:9205  purine ribonucleoside triphosphate metabolism  2/2
      GO:9199  ribonucleoside triphosphate metabolism  2/2
      GO:9165  nucleotide biosynthesis  2/2
      GO:9259  ribonucleotide metabolism  2/2
      GO:6818  hydrogen transport  2/2
      GO:6752  group transfer coenzyme metabolism  2/2
      GO:9108  coenzyme biosynthesis  2/2
      GO:9145  purine nucleoside triphosphate biosynthesis  2/2
      GO:46034  ATP metabolism  2/2
      GO:15672  monovalent inorganic cation transport  2/2
      GO:9152  purine ribonucleotide biosynthesis  2/2
      GO:9141  nucleoside triphosphate metabolism  2/2
      GO:6164  purine nucleotide biosynthesis  2/2
      GO:9260  ribonucleotide biosynthesis  2/2
      GO:46138  coenzymes and prosthetic group biosynthesis  2/2
      GO:15985  energy coupled proton transport, down the electrochemical gradient  1/2
      GO:6119  oxidative phosphorylation  1/2
      GO:15986  ATP synthesis coupled proton transport  1/2
   cellular_component
      GO:45259  proton-transporting ATP synthase complex  1/2
      GO:16469  proton-transporting two-sector ATPase complex  1/2
      GO:5753  proton-transporting ATP synthase complex (sensu Eukarya)  1/2
      GO:45255  hydrogen-translocating F-type ATPase complex  1/2
      GO:19866  inner membrane  1/2
      GO:5740  mitochondrial membrane  1/2
      GO:5743  mitochondrial inner membrane  1/2
      GO:219  vacuolar hydrogen-transporting ATPase  1/2
      GO:5739  mitochondrion  1/2
   molecular_process
      GO:15077  monovalent inorganic cation transporter activity  2/2
      GO:16787  hydrolase activity  2/2
      GO:8324  cation transporter activity  2/2
      GO:15078  hydrogen ion transporter activity  2/2
      GO:8369  obsolete molecular function  2/2
      GO:15075  ion transporter activity  2/2
      GO:5215  transporter activity  2/2
      GO:3936  hydrogen-transporting two-sector ATPase activity  2/2
      GO:42625  ATPase activity, coupled to transmembrane movement of ions  1/2
      GO:8553  hydrogen-exporting ATPase activity, phosphorylative mechanism  1/2
      GO:15399  primary active transporter activity  1/2
      GO:15662  ATPase activity, coupled to transmembrane movement of ions, phosphorylative mechanism  1/2
      GO:16820  hydrolase activity, acting on acid anhydrides, catalyzing transmembrane movement of substances  1/2
      GO:15405  P-P-bond-hydrolysis-driven transporter activity  1/2
      GO:42626  ATPase activity, coupled to transmembrane movement of substances  1/2
      GO:5386  carrier activity  1/2
      GO:260  hydrogen-translocating V-type ATPase activity  1/2


CLUSTER: 9 SIZE 22
Members of cluster
BC001200, NM_003077, NM_015045, NM_031157, NM_017876, NM_032690, NM_012073, NM_003819, NM_022827, NM_003021, NM_032907, NM_004639, NM_080545, NM_005843, NM_018072, NM_001273, NM_005566, NM_019001, NM_000034, NM_013379, NM_015965, AI821928

Significant GO terms for this cluster (cluster proteins with this annotation/cluster size)
   biological_process
      GO:8151  cell growth and/or maintenance  8/22
      GO:6810  transport  6/22
      GO:46907  intracellular transport  5/22
      GO:9056  catabolism  5/22
      GO:6886  intracellular protein transport  4/22
      GO:15031  protein transport  4/22
      GO:6997  nuclear organization and biogenesis  2/22
      GO:6357  regulation of transcription from Pol II promoter  2/22
      GO:6096  glycolysis  2/22
      GO:16568  chromatin modification  2/22
      GO:46365  monosaccharide catabolism  2/22
      GO:6006  glucose metabolism  2/22
      GO:6092  main pathways of carbohydrate metabolism  2/22
      GO:5996  monosaccharide metabolism  2/22
      GO:6605  protein targeting  2/22
      GO:16052  carbohydrate catabolism  2/22
      GO:19318  hexose metabolism  2/22
      GO:6007  glucose catabolism  2/22
      GO:6913  nucleocytoplasmic transport  2/22
      GO:15980  energy derivation by oxidation of organic compounds  2/22
      GO:6325  establishment and/or maintenance of chromatin architecture  2/22
      GO:46164  alcohol catabolism  2/22
      GO:6323  DNA packaging  2/22
      GO:19320  hexose catabolism  2/22
      GO:7001  chromosome organization and biogenesis (sensu Eukarya)  2/22
   cellular_component
      GO:5654  nucleoplasm  3/22
   molecular_process


CLUSTER: 6 SIZE 4
Members of cluster
NM_015456, NM_002904, XM_114002, NM_006311

Significant GO terms for this cluster (cluster proteins with this annotation/cluster size)
   biological_process
   cellular_component
   molecular_process
      GO:3714  transcription co-repressor activity  1/4


CLUSTER: 11 SIZE 7
Members of cluster
NM_032454, NM_006231, NM_005850, NM_006115, NM_002696, NM_004955, M97191

Significant GO terms for this cluster (cluster proteins with this annotation/cluster size)
   biological_process
      GO:6974  response to DNA damage stimulus  2/7
      GO:6950  response to stress  2/7
      GO:6259  DNA metabolism  2/7
      GO:6281  DNA repair  2/7
      GO:9719  response to endogenous stimulus  2/7
      GO:15858  nucleoside transport  1/7
      GO:6289  nucleotide-excision repair  1/7
      GO:6283  transcription-coupled nucleotide-excision repair  1/7
   cellular_component
      GO:30880  RNA polymerase complex  1/7
      GO:5665  DNA-directed RNA polymerase II, core complex  1/7
      GO:16591  DNA-directed RNA polymerase II, holoenzyme  1/7
   molecular_process
      GO:16740  transferase activity  3/7
      GO:16772  transferase activity, transferring phosphorus-containing groups  3/7
      GO:16779  nucleotidyltransferase activity  2/7
      GO:3887  DNA-directed DNA polymerase activity  1/7
      GO:3890  beta DNA polymerase activity  1/7
      GO:17125  deoxycytidyl transferase activity  1/7
      GO:5337  nucleoside transporter activity  1/7
      GO:16000  iota DNA polymerase activity  1/7
      GO:16449  lambda DNA polymerase activity  1/7
      GO:19984  sigma DNA polymerase activity  1/7
      GO:16451  nu DNA polymerase activity  1/7
      GO:3893  epsilon DNA polymerase activity  1/7
      GO:3891  delta DNA polymerase activity  1/7
      GO:3900  DNA-directed RNA polymerase I activity  1/7
      GO:3894  zeta DNA polymerase activity  1/7
      GO:16450  kappa DNA polymerase activity  1/7
      GO:19986  deoxycytidyl transferase activity, template dependent  1/7
      GO:3889  alpha DNA polymerase activity  1/7
      GO:3899  DNA-directed RNA polymerase activity  1/7
      GO:15999  eta DNA polymerase activity  1/7
      GO:3895  gamma DNA-directed DNA polymerase activity  1/7
      GO:16452  theta DNA polymerase activity  1/7
      GO:8222  tumor antigen  1/7
      GO:3901  DNA-directed RNA polymerase II activity  1/7
      GO:16448  mu DNA polymerase activity  1/7
      GO:3902  DNA-directed RNA polymerase III activity  1/7
      GO:15932  nucleobase, nucleoside, nucleotide and nucleic acid transporter activity  1/7
      GO:30145  manganese ion binding  1/7


CLUSTER: 1 SIZE 18
Members of cluster
NM_002586, NM_017740, NM_017775, NM_012424, AL579387, NM_022743, NM_017451, NM_006833, BC009263, NM_023010, XM_042108, NM_000968, NM_003640, NM_007234, NM_006337, NM_032251, NM_001487, NM_016553

Significant GO terms for this cluster (cluster proteins with this annotation/cluster size)
   biological_process
   cellular_component
      GO:15630  microtubule cytoskeleton  3/18
      GO:5856  cytoskeleton  3/18
      GO:5871  kinesin complex  2/18
   molecular_process


CLUSTER: 3 SIZE 190
Members of cluster
NM_024710, NM_052850, NM_007080, NM_005066, NM_014329, NM_138363, NM_025072, NM_003095, NM_018403, NM_003325, NM_020158, NM_003443, NM_015453, NM_006360, NM_006277, NM_016082, NM_003757, NM_004539, NM_002415, NM_005957, NM_080632, NM_016042, NM_014287, U80752, BC040175, NM_012475, NM_003407, AW275464, NM_005348, NM_006384, Q9UM59, NM_014953, NM_003146, NM_004475, NM_014462, AV753896, NM_014463, NM_003958, NM_022742, NM_006716, NM_014285, XM_072118, NM_000986, NM_017491, AK090737, NM_000754, NM_004159, NM_007006, NM_003929, NM_017727, NM_002688, NM_002180, NM_016046, NM_006916, NM_005716, NM_019037, NM_012322, NM_032520, NM_006033, BC045623, NM_152624, NM_031471, AI685517, NM_002797, NM_006666, NM_014484, NM_001028, NM_153477, NM_002685, AK021996, NM_019082, NM_021177, NM_031208, NM_004628, NM_001212, NM_016199, NM_170715, NM_001539, NM_012321, AW975586, NM_005197, NM_017567, NM_014828, NM_014062, NM_004451, AB037811, XM_371417, NM_152640, NM_017547, NM_007375, NM_004688, NM_144693, NM_003687, NM_017958, XM_113678, NM_016200, NM_000909, AB046824, FLJ40491, NM_005510, NM_004175, NM_014487, BF210065, NM_018103, NM_014615, NM_016121, BQ668976, NM_006938, AL137461, NM_032498, NM_001970, NM_080599, NM_004597, AK074364, NM_015356, NM_012255, XM_302813, NM_024536, NM_032999, NM_020679, NM_032317, NM_003094, XM_054951, NM_003017, AK027187, NM_018677, BF686613, XM_085017, NM_003935, NM_006929, BM451300, AK096810, NM_002654, NM_032558, NM_032822, AW974116, NM_015508, NM_015360, BG403593, NM_002212, NM_016404, NM_001288, NM_005483, NM_052965, NM_002911, NM_003091, AI620703, NM_022818, NM_001402, NM_019009, NM_032881, AK074101, NM_016328, BQ277691, NM_002793, NM_033536, NM_024569, PDCD2, NM_015681, NM_014664, NM_002631, NM_006755, NM_012203, NM_016091, NM_001018, NM_006066, NM_024741, AK091455, NM_021729, NM_018161, BQ069192, AB037839, AJ420488, NM_006230, NM_058219, AI580336, NM_013446, NM_014064, BU663601, NM_003802, NM_002689, BC045575, NM_170743, NM_015004, NM_031370, NM_007273, NM_012414, AB067488, XM_033181, BC008502

Significant GO terms for this cluster (cluster proteins with this annotation/cluster size)
   biological_process
      GO:16070  RNA metabolism  32/190
      GO:6396  RNA processing  31/190
      GO:8371  obsolete biological process  26/190
      GO:19538  protein metabolism  23/190
      GO:6397  mRNA processing  20/190
      GO:6371  mRNA splicing  18/190
      GO:8380  RNA splicing  17/190
      GO:375  RNA splicing, via transesterification reactions  17/190
      GO:377  RNA splicing, via transesterification reactions with bulged adenosine as nucleophile  17/190
      GO:398  nuclear mRNA splicing, via spliceosome  17/190
      GO:42254  ribosome biogenesis and assembly  9/190
      GO:7046  ribosome biogenesis  9/190
      GO:6364  rRNA processing  9/190
      GO:6360  transcription from Pol I promoter  9/190
      GO:6810  transport  6/190
      GO:46907  intracellular transport  3/190
      GO:6464  protein modification  3/190
      GO:16310  phosphorylation  1/190
      GO:6796  phosphate metabolism  1/190
      GO:6793  phosphorus metabolism  1/190
      GO:6468  protein amino acid phosphorylation  1/190
   cellular_component
      GO:5730  nucleolus  19/190
      GO:5732  small nucleolar ribonucleoprotein complex  14/190
      GO:30532  small nuclear ribonucleoprotein complex  7/190
      GO:16020  membrane  6/190
      GO:5886  plasma membrane  3/190
      GO:16021  integral to membrane  3/190
      GO:5654  nucleoplasm  1/190
      GO:5887  integral to plasma membrane  1/190
   molecular_process
      GO:3824  catalytic activity  41/190
      GO:8248  pre-mRNA splicing factor activity  15/190
      GO:3734  small nuclear ribonucleoprotein  8/190
      GO:16740  transferase activity  7/190
      GO:16301  kinase activity  4/190
      GO:16772  transferase activity, transferring phosphorus-containing groups  3/190
      GO:4674  protein serine/threonine kinase activity  2/190
      GO:4672  protein kinase activity  2/190
      GO:16773  phosphotransferase activity, alcohol group as acceptor  2/190
      GO:46914  transition metal ion binding  1/190


CLUSTER: 14 SIZE 4
Members of cluster
BM310104, NM_023011, NM_002093, NM_006435

Significant GO terms for this cluster (cluster proteins with this annotation/cluster size)
   biological_process
      GO:6402  mRNA catabolism  1/4
      GO:6073  glucan metabolism  1/4
      GO:5976  polysaccharide metabolism  1/4
      GO:184  mRNA catabolism, nonsense-mediated  1/4
      GO:6112  energy reserve metabolism  1/4
      GO:5977  glycogen metabolism  1/4
   cellular_component
   molecular_process
      GO:4690  cyclic-nucleotide dependent protein kinase activity  1/4
      GO:4691  Camp-dependent protein kinase activity  1/4
      GO:5478  intracellular transporter activity  1/4
      GO:5487  nucleocytoplasmic transporter activity  1/4
      GO:4696  glycogen synthase kinase 3 activity  1/4


CLUSTER: 7 SIZE 8
Members of cluster
NM_001320, NM_001895, NM_002350, NM_006349, XM_012804, NM_000969, NM_003925, NM_001896

Significant GO terms for this cluster (cluster proteins with this annotation/cluster size)
   biological_process
      GO:19538  protein metabolism  4/8
      GO:7154  cell communication  4/8
      GO:7165  signal transduction  4/8
      GO:6793  phosphorus metabolism  3/8
      GO:16310  phosphorylation  3/8
      GO:6468  protein amino acid phosphorylation  3/8
      GO:6464  protein modification  3/8
      GO:6796  phosphate metabolism  3/8
      GO:7286  spermatid development  1/8
      GO:30154  cell differentiation  1/8
      GO:7283  spermatogenesis  1/8
      GO:48232  male gamete generation  1/8
      GO:6284  base-excision repair  1/8
   cellular_component
      GO:5941  unlocalized  1/8
      GO:5956  protein kinase CK2 complex  1/8
   molecular_process
      GO:3824  catalytic activity  6/8
      GO:16773  phosphotransferase activity, alcohol group as acceptor  5/8
      GO:4672  protein kinase activity  5/8
      GO:16740  transferase activity  5/8
      GO:16301  kinase activity  5/8
      GO:16772  transferase activity, transferring phosphorus-containing groups  5/8
      GO:4674  protein serine/threonine kinase activity  4/8
      GO:4682  protein kinase CK2 activity  3/8
      GO:17076  purine nucleotide binding  3/8
      GO:4680  casein kinase activity  3/8
      GO:5524  ATP binding  3/8
      GO:166  nucleotide binding  3/8
      GO:30554  adenyl nucleotide binding  3/8
      GO:4690  cyclic-nucleotide dependent protein kinase activity  2/8
      GO:30234  enzyme regulator activity  2/8
      GO:4691  cAMP-dependent protein kinase activity  2/8
      GO:19207  kinase regulator activity  2/8
      GO:19887  protein kinase regulator activity  2/8
      GO:4693  cyclin-dependent protein kinase activity  1/8
      GO:4519  endonuclease activity  1/8
      GO:4520  endodeoxyribonuclease activity  1/8
      GO:3696  satellite DNA binding  1/8
      GO:4536  deoxyribonuclease activity  1/8
      GO:8605  protein kinase CK2, intrinsic regulator activity  1/8
      GO:16538  cyclin-dependent protein kinase, intrinsic regulator activity  1/8
      GO:19843  rRNA binding  1/8
      GO:8097  5S rRNA binding  1/8
      GO:4716  receptor signaling protein tyrosine kinase activity  1/8


CLUSTER: 5 SIZE 12
Members of cluster
NM_007222, NM_138394, NM_004671, NM_001019, NM_032364, NM_022740, NM_005033, NM_004640, NM_005782, NM_003211, XM_040002, NM_005804

Significant GO terms for this cluster (cluster proteins with this annotation/cluster size)
   biological_process
      GO:6406  mRNA-nucleus export  1/12
   cellular_component
      GO:5622  intracellular  9/12
      GO:5623  cell  9/12
      GO:5634  nucleus  8/12
   molecular_process
      GO:3676  nucleic acid binding  7/12
      GO:3677  DNA binding  4/12
      GO:30528  transcription regulator activity  3/12
      GO:700  mismatch base pair DNA N-glycosylase activity  1/12
      GO:8263  pyrimidine-specific mismatch base pair DNA N-glycosylase activity  1/12
      GO:16799  hydrolase activity, hydrolyzing N-glycosyl compounds  1/12
      GO:19104  DNA N-glycosylase activity  1/12
