# Supplementary material for: The Use of Edge-Betweenness Clustering to Investigate Biological Function in Protein Interaction Networks
Source: BMC Bioinformatics. 2005 Mar 1;6:39. doi: 10.1186/1471-2105-6-39 (PMC555937; doi:10.1186/1471-2105-6-39)
Supplement: Additional File 6 — These files provide information on all the clusters (of size > 1) formed when the Gavin, Uetz and Lehner datasets were clustered. Each file name begins with the name of the dataset used in clustering, followed by the number of edges removed to perform the clustering. The files with a name ending 'clusters.txt' list all the members of each cluster and all the GO terms which were found to be significant for that cluster. Files ending with 'proteins-per-GO.txt', give further detail, showing the transcripts in the cluster which had the significant GO annotations. The examples provided show each dataset with the 'best' number of edges removed (see Results section: Difference in clustering between the datasets). For the smallest (Lehner) dataset, examples with greater and fewer numbers of edges removed are also provided. [file 1471-2105-6-39-S6.txt]

Cluster: 2       GO:6508  proteolysis and peptidolysis  5/39
Cluster: 2  GO:6508  IDs: NM_022365 NM_003341 NM_002788 

Cluster: 2       GO:30163  protein catabolism  5/39
Cluster: 2  GO:30163  IDs: NM_022365 NM_003341 NM_002788 

Cluster: 2       GO:6464  protein modification  5/39
Cluster: 2  GO:6464  IDs: NM_003340 NM_006357 NM_003339 NM_006913 NM_001535 NM_003341 

Cluster: 2       GO:6511  ubiquitin-dependent protein catabolism  5/39
Cluster: 2  GO:6511  IDs: NM_003341 NM_002788 

Cluster: 2       GO:19941  modification-dependent protein catabolism  5/39
Cluster: 2  GO:19941  IDs: NM_003341 NM_002788 

Cluster: 2       GO:6139  nucleobase, nucleoside, nucleotide and nucleic acid metabolism  4/39
Cluster: 2  GO:6139  IDs: NM_002967 NM_001689 NM_002136 NM_007204 NM_005051 NM_013291 

Cluster: 2       GO:7166  cell surface receptor linked signal transduction  4/39
Cluster: 2  GO:7166  IDs: NM_013440 NM_016602 NM_022036 NM_003641 

Cluster: 2       GO:6512  ubiquitin cycle  4/39
Cluster: 2  GO:6512  IDs: NM_003340 NM_006357 NM_003339 NM_006913 NM_003341 

Cluster: 2       GO:42127  regulation of cell proliferation  2/39
Cluster: 2  GO:42127  IDs: NM_000508 NM_003641 

Cluster: 2       GO:6350  transcription  1/39
Cluster: 2  GO:6350  IDs: NM_002967 

Cluster: 2       GO:6351  transcription, DNA-dependent  1/39
Cluster: 2  GO:6351  IDs: NM_002967 

Cluster: 2       GO:16021  integral to membrane  9/39
Cluster: 2  GO:16021  IDs: NM_006839 NM_013440 NM_021160 NM_016602 NM_001689 NM_032635 NM_007107 NM_022036 NM_003641 NM_022365 NM_005968 

Cluster: 2       GO:16020  membrane  9/39
Cluster: 2  GO:16020  IDs: NM_006839 NM_013440 NM_021160 NM_016602 NM_001689 NM_032635 NM_007107 NM_022036 NM_003641 NM_022365 NM_005968 

Cluster: 2       GO:267  cell fraction  6/39
Cluster: 2  GO:267  IDs: NM_001689 NM_000508 NM_007107 NM_005051 NM_022365 NM_005968 

Cluster: 2       GO:5624  membrane fraction  4/39
Cluster: 2  GO:5624  IDs: NM_001689 NM_007107 NM_022365 NM_005968 

Cluster: 2       GO:5783  endoplasmic reticulum  3/39
Cluster: 2  GO:5783  IDs: NM_007107 NM_022365 NM_004199 NM_002788 

Cluster: 2       GO:5887  integral to plasma membrane  3/39
Cluster: 2  GO:5887  IDs: NM_013440 NM_016602 NM_005968 

Cluster: 2       GO:5792  microsome  2/39
Cluster: 2  GO:5792  IDs: NM_007107 NM_022365 

Cluster: 2       GO:42598  vesicular fraction  2/39
Cluster: 2  GO:42598  IDs: NM_007107 NM_022365 

Cluster: 2       GO:3674  molecular_function  31/39
Cluster: 2  GO:3674  IDs: NM_006839 NM_003340 NM_006357 NM_013440 NM_014610 NM_021160 NM_003339 NM_016602 NM_002967 NM_001689 NM_006913 NM_002136 NM_007204 NM_001535 NM_007107 NM_022036 NM_003641 NM_013241 NM_005051 NM_022365 NM_006531 NM_001568 NM_005968 NM_004199 NM_013291 NM_004890 NM_003341 NM_002788 

Cluster: 2       GO:4871  signal transducer activity  6/39
Cluster: 2  GO:4871  IDs: NM_013440 NM_016602 NM_001535 NM_022036 NM_003641 NM_005968 

Cluster: 2       GO:16874  ligase activity  5/39
Cluster: 2  GO:16874  IDs: NM_003340 NM_006357 NM_006913 NM_005051 NM_003341 

Cluster: 2       GO:16879  ligase activity, forming carbon-nitrogen bonds  4/39
Cluster: 2  GO:16879  IDs: NM_003340 NM_006357 NM_006913 NM_003341 

Cluster: 2       GO:16881  acid-D-amino acid ligase activity  4/39
Cluster: 2  GO:16881  IDs: NM_003340 NM_006357 NM_006913 NM_003341 

Cluster: 2       GO:8639  small protein conjugating enzyme activity  4/39
Cluster: 2  GO:8639  IDs: NM_003340 NM_006357 NM_003339 NM_003341 

Cluster: 2       GO:4842  ubiquitin-protein ligase activity  4/39
Cluster: 2  GO:4842  IDs: NM_003340 NM_006357 NM_006913 NM_003341 

Cluster: 2       GO:4840  ubiquitin conjugating enzyme activity  4/39
Cluster: 2  GO:4840  IDs: NM_003340 NM_006357 NM_003339 NM_003341 

Cluster: 2       GO:4888  transmembrane receptor activity  3/39
Cluster: 2  GO:4888  IDs: NM_016602 NM_022036 NM_005968 

Cluster: 2       GO:4872  receptor activity  3/39
Cluster: 2  GO:4872  IDs: NM_013440 NM_016602 NM_022036 NM_005968 

Cluster: 2       GO:4930  G-protein coupled receptor activity  2/39
Cluster: 2  GO:4930  IDs: NM_016602 NM_022036 

Cluster: 2       GO:16798  hydrolase activity, acting on glycosyl bonds  2/39
Cluster: 2  GO:16798  IDs: NM_014610 

Cluster: 2       GO:42277  peptide binding  2/39
Cluster: 2  GO:42277  IDs: NM_016602 NM_007107 

Cluster: 2       GO:4553  hydrolase activity, hydrolyzing O-glycosyl compounds  2/39
Cluster: 2  GO:4553  IDs: NM_014610 

Cluster: 15       GO:9653  morphogenesis  1/2
Cluster: 15  GO:9653  IDs: NM_000142 

Cluster: 15       GO:7048  oncogenesis  1/2
Cluster: 15  GO:7048  IDs: 

Cluster: 15       GO:7166  cell surface receptor linked signal transduction  1/2
Cluster: 15  GO:7166  IDs: NM_000142 

Cluster: 15       GO:7169  transmembrane receptor protein tyrosine kinase signaling pathway  1/2
Cluster: 15  GO:7169  IDs: NM_000142 

Cluster: 15       GO:8543  FGF receptor signaling pathway  1/2
Cluster: 15  GO:8543  IDs: NM_000142 

Cluster: 15       GO:7243  protein kinase cascade  1/2
Cluster: 15  GO:7243  IDs: NM_000142 

Cluster: 15       GO:9887  organogenesis  1/2
Cluster: 15  GO:9887  IDs: NM_000142 

Cluster: 15       GO:7167  enzyme linked receptor protein signaling pathway  1/2
Cluster: 15  GO:7167  IDs: NM_000142 

Cluster: 15       GO:1501  skeletal development  1/2
Cluster: 15  GO:1501  IDs: NM_000142 

Cluster: 15       GO:7259  JAK-STAT cascade  1/2
Cluster: 15  GO:7259  IDs: NM_000142 

Cluster: 15       GO:165  MAPKKK cascade  1/2
Cluster: 15  GO:165  IDs: NM_000142 

Cluster: 15       GO:5887  integral to plasma membrane  1/2
Cluster: 15  GO:5887  IDs: NM_000142 

Cluster: 15       GO:4714  transmembrane receptor protein tyrosine kinase activity  1/2
Cluster: 15  GO:4714  IDs: NM_000142 

Cluster: 15       GO:4872  receptor activity  1/2
Cluster: 15  GO:4872  IDs: NM_000142 

Cluster: 15       GO:4888  transmembrane receptor activity  1/2
Cluster: 15  GO:4888  IDs: NM_000142 

Cluster: 15       GO:5007  fibroblast growth factor receptor activity  1/2
Cluster: 15  GO:5007  IDs: NM_000142 

Cluster: 15       GO:4713  protein-tyrosine kinase activity  1/2
Cluster: 15  GO:4713  IDs: NM_000142 

Cluster: 15       GO:19199  transmembrane receptor protein kinase activity  1/2
Cluster: 15  GO:19199  IDs: NM_000142 

Cluster: 4       GO:6996  organelle organization and biogenesis  2/15
Cluster: 4  GO:6996  IDs: NM_014183 

Cluster: 4       GO:7010  cytoskeleton organization and biogenesis  2/15
Cluster: 4  GO:7010  IDs: NM_014183 

Cluster: 4       GO:7017  microtubule-based process  2/15
Cluster: 4  GO:7017  IDs: NM_014183 

Cluster: 4       GO:6875  metal ion homeostasis  1/15
Cluster: 4  GO:6875  IDs: NM_000146 

Cluster: 4       GO:46916  transition metal ion homeostasis  1/15
Cluster: 4  GO:46916  IDs: NM_000146 

Cluster: 4       GO:8104  protein localization  1/15
Cluster: 4  GO:8104  IDs: NM_016224 

Cluster: 4       GO:9451  RNA modification  1/15
Cluster: 4  GO:9451  IDs: NM_002582 

Cluster: 4       GO:30005  di-, tri-valent inorganic cation homeostasis  1/15
Cluster: 4  GO:30005  IDs: NM_000146 

Cluster: 4       GO:6916  anti-apoptosis  1/15
Cluster: 4  GO:6916  IDs: NM_012138 

Cluster: 4       GO:30705  cytoskeleton-dependent intracellular transport  1/15
Cluster: 4  GO:30705  IDs: NM_014183 

Cluster: 4       GO:7292  female gamete generation  1/15
Cluster: 4  GO:7292  IDs: NM_002582 

Cluster: 4       GO:7632  visual behavior  1/15
Cluster: 4  GO:7632  IDs: NM_014183 

Cluster: 4       GO:42592  homeostasis  1/15
Cluster: 4  GO:42592  IDs: NM_000146 

Cluster: 4       GO:30003  cation homeostasis  1/15
Cluster: 4  GO:30003  IDs: NM_000146 

Cluster: 4       GO:19725  cell homeostasis  1/15
Cluster: 4  GO:19725  IDs: NM_000146 

Cluster: 4       GO:7018  microtubule-based movement  1/15
Cluster: 4  GO:7018  IDs: NM_014183 

Cluster: 4       GO:6873  cell ion homeostasis  1/15
Cluster: 4  GO:6873  IDs: NM_000146 

Cluster: 4       GO:6879  iron ion homeostasis  1/15
Cluster: 4  GO:6879  IDs: NM_000146 

Cluster: 4       GO:5868  cytoplasmic dynein complex  1/15
Cluster: 4  GO:5868  IDs: NM_014183 

Cluster: 4       GO:8043  ferritin complex  1/15
Cluster: 4  GO:8043  IDs: NM_000146 

Cluster: 4       GO:30286  dynein complex  1/15
Cluster: 4  GO:30286  IDs: NM_014183 

Cluster: 4       GO:46914  transition metal ion binding  2/15
Cluster: 4  GO:46914  IDs: NM_003249 NM_000146 

Cluster: 4       GO:3774  motor activity  2/15
Cluster: 4  GO:3774  IDs: NM_014183 NM_004945 

Cluster: 4       GO:8237  metallopeptidase activity  1/15
Cluster: 4  GO:8237  IDs: NM_003249 

Cluster: 4       GO:8549  dynamine GTPase activity  1/15
Cluster: 4  GO:8549  IDs: 

Cluster: 4       GO:5506  iron ion binding  1/15
Cluster: 4  GO:5506  IDs: NM_000146 

Cluster: 4       GO:8189  apoptosis inhibitor activity  1/15
Cluster: 4  GO:8189  IDs: 

Cluster: 4       GO:3777  microtubule motor activity  1/15
Cluster: 4  GO:3777  IDs: NM_014183 

Cluster: 4       GO:4222  metalloendopeptidase activity  1/15
Cluster: 4  GO:4222  IDs: NM_003249 

Cluster: 13       GO:9206  purine ribonucleoside triphosphate biosynthesis  2/2
Cluster: 13  GO:9206  IDs: NM_130463 NM_001696 

Cluster: 13       GO:9150  purine ribonucleotide metabolism  2/2
Cluster: 13  GO:9150  IDs: NM_130463 NM_001696 

Cluster: 13       GO:6810  transport  2/2
Cluster: 13  GO:6810  IDs: NM_130463 NM_001696 

Cluster: 13       GO:9144  purine nucleoside triphosphate metabolism  2/2
Cluster: 13  GO:9144  IDs: NM_130463 NM_001696 

Cluster: 13       GO:6163  purine nucleotide metabolism  2/2
Cluster: 13  GO:6163  IDs: NM_130463 NM_001696 

Cluster: 13       GO:9201  ribonucleoside triphosphate biosynthesis  2/2
Cluster: 13  GO:9201  IDs: NM_130463 NM_001696 

Cluster: 13       GO:9142  nucleoside triphosphate biosynthesis  2/2
Cluster: 13  GO:9142  IDs: NM_130463 NM_001696 

Cluster: 13       GO:6812  cation transport  2/2
Cluster: 13  GO:6812  IDs: NM_130463 NM_001696 

Cluster: 13       GO:8151  cell growth and/or maintenance  2/2
Cluster: 13  GO:8151  IDs: NM_130463 NM_001696 

Cluster: 13       GO:6731  coenzymes and prosthetic group metabolism  2/2
Cluster: 13  GO:6731  IDs: NM_130463 NM_001696 

Cluster: 13       GO:6811  ion transport  2/2
Cluster: 13  GO:6811  IDs: NM_130463 NM_001696 

Cluster: 13       GO:6753  nucleoside phosphate metabolism  2/2
Cluster: 13  GO:6753  IDs: NM_130463 NM_001696 

Cluster: 13       GO:6732  coenzyme metabolism  2/2
Cluster: 13  GO:6732  IDs: NM_130463 NM_001696 

Cluster: 13       GO:9117  nucleotide metabolism  2/2
Cluster: 13  GO:9117  IDs: NM_130463 NM_001696 

Cluster: 13       GO:9058  biosynthesis  2/2
Cluster: 13  GO:9058  IDs: NM_130463 NM_001696 

Cluster: 13       GO:15992  proton transport  2/2
Cluster: 13  GO:15992  IDs: NM_130463 NM_001696 

Cluster: 13       GO:6754  ATP biosynthesis  2/2
Cluster: 13  GO:6754  IDs: NM_130463 NM_001696 

Cluster: 13       GO:9205  purine ribonucleoside triphosphate metabolism  2/2
Cluster: 13  GO:9205  IDs: NM_130463 NM_001696 

Cluster: 13       GO:9199  ribonucleoside triphosphate metabolism  2/2
Cluster: 13  GO:9199  IDs: NM_130463 NM_001696 

Cluster: 13       GO:9165  nucleotide biosynthesis  2/2
Cluster: 13  GO:9165  IDs: NM_130463 NM_001696 

Cluster: 13       GO:9259  ribonucleotide metabolism  2/2
Cluster: 13  GO:9259  IDs: NM_130463 NM_001696 

Cluster: 13       GO:6818  hydrogen transport  2/2
Cluster: 13  GO:6818  IDs: NM_130463 NM_001696 

Cluster: 13       GO:6752  group transfer coenzyme metabolism  2/2
Cluster: 13  GO:6752  IDs: NM_130463 NM_001696 

Cluster: 13       GO:9108  coenzyme biosynthesis  2/2
Cluster: 13  GO:9108  IDs: NM_130463 NM_001696 

Cluster: 13       GO:9145  purine nucleoside triphosphate biosynthesis  2/2
Cluster: 13  GO:9145  IDs: NM_130463 NM_001696 

Cluster: 13       GO:46034  ATP metabolism  2/2
Cluster: 13  GO:46034  IDs: NM_130463 NM_001696 

Cluster: 13       GO:15672  monovalent inorganic cation transport  2/2
Cluster: 13  GO:15672  IDs: NM_130463 NM_001696 

Cluster: 13       GO:9152  purine ribonucleotide biosynthesis  2/2
Cluster: 13  GO:9152  IDs: NM_130463 NM_001696 

Cluster: 13       GO:9141  nucleoside triphosphate metabolism  2/2
Cluster: 13  GO:9141  IDs: NM_130463 NM_001696 

Cluster: 13       GO:6164  purine nucleotide biosynthesis  2/2
Cluster: 13  GO:6164  IDs: NM_130463 NM_001696 

Cluster: 13       GO:9260  ribonucleotide biosynthesis  2/2
Cluster: 13  GO:9260  IDs: NM_130463 NM_001696 

Cluster: 13       GO:46138  coenzymes and prosthetic group biosynthesis  2/2
Cluster: 13  GO:46138  IDs: NM_130463 NM_001696 

Cluster: 13       GO:15985  energy coupled proton transport, down the electrochemical gradient  1/2
Cluster: 13  GO:15985  IDs: NM_001696 

Cluster: 13       GO:6119  oxidative phosphorylation  1/2
Cluster: 13  GO:6119  IDs: NM_001696 

Cluster: 13       GO:15986  ATP synthesis coupled proton transport  1/2
Cluster: 13  GO:15986  IDs: NM_001696 

Cluster: 13       GO:45259  proton-transporting ATP synthase complex  1/2
Cluster: 13  GO:45259  IDs: 

Cluster: 13       GO:16469  proton-transporting two-sector ATPase complex  1/2
Cluster: 13  GO:16469  IDs: NM_001696 

Cluster: 13       GO:5753  proton-transporting ATP synthase complex (sensu Eukarya)  1/2
Cluster: 13  GO:5753  IDs: 

Cluster: 13       GO:45255  hydrogen-translocating F-type ATPase complex  1/2
Cluster: 13  GO:45255  IDs: 

Cluster: 13       GO:19866  inner membrane  1/2
Cluster: 13  GO:19866  IDs: 

Cluster: 13       GO:5740  mitochondrial membrane  1/2
Cluster: 13  GO:5740  IDs: 

Cluster: 13       GO:5743  mitochondrial inner membrane  1/2
Cluster: 13  GO:5743  IDs: 

Cluster: 13       GO:219  vacuolar hydrogen-transporting ATPase  1/2
Cluster: 13  GO:219  IDs: 

Cluster: 13       GO:5739  mitochondrion  1/2
Cluster: 13  GO:5739  IDs: 

Cluster: 13       GO:15077  monovalent inorganic cation transporter activity  2/2
Cluster: 13  GO:15077  IDs: NM_130463 NM_001696 

Cluster: 13       GO:16787  hydrolase activity  2/2
Cluster: 13  GO:16787  IDs: NM_130463 NM_001696 

Cluster: 13       GO:8324  cation transporter activity  2/2
Cluster: 13  GO:8324  IDs: NM_130463 NM_001696 

Cluster: 13       GO:15078  hydrogen ion transporter activity  2/2
Cluster: 13  GO:15078  IDs: NM_130463 NM_001696 

Cluster: 13       GO:8369  obsolete molecular function  2/2
Cluster: 13  GO:8369  IDs: 

Cluster: 13       GO:15075  ion transporter activity  2/2
Cluster: 13  GO:15075  IDs: NM_130463 NM_001696 

Cluster: 13       GO:5215  transporter activity  2/2
Cluster: 13  GO:5215  IDs: NM_130463 NM_001696 

Cluster: 13       GO:3936  hydrogen-transporting two-sector ATPase activity  2/2
Cluster: 13  GO:3936  IDs: 

Cluster: 13       GO:42625  ATPase activity, coupled to transmembrane movement of ions  1/2
Cluster: 13  GO:42625  IDs: NM_001696 

Cluster: 13       GO:8553  hydrogen-exporting ATPase activity, phosphorylative mechanism  1/2
Cluster: 13  GO:8553  IDs: 

Cluster: 13       GO:15399  primary active transporter activity  1/2
Cluster: 13  GO:15399  IDs: NM_001696 

Cluster: 13       GO:15662  ATPase activity, coupled to transmembrane movement of ions, phosphorylative mechanism  1/2
Cluster: 13  GO:15662  IDs: 

Cluster: 13       GO:16820  hydrolase activity, acting on acid anhydrides, catalyzing transmembrane movement of substances  1/2
Cluster: 13  GO:16820  IDs: NM_001696 

Cluster: 13       GO:15405  P-P-bond-hydrolysis-driven transporter activity  1/2
Cluster: 13  GO:15405  IDs: NM_001696 

Cluster: 13       GO:42626  ATPase activity, coupled to transmembrane movement of substances  1/2
Cluster: 13  GO:42626  IDs: NM_001696 

Cluster: 13       GO:5386  carrier activity  1/2
Cluster: 13  GO:5386  IDs: NM_001696 

Cluster: 13       GO:260  hydrogen-translocating V-type ATPase activity  1/2
Cluster: 13  GO:260  IDs: 

Cluster: 9       GO:8151  cell growth and/or maintenance  8/22
Cluster: 9  GO:8151  IDs: NM_003077 NM_031157 NM_080545 NM_005843 NM_001273 NM_015965 

Cluster: 9       GO:6810  transport  6/22
Cluster: 9  GO:6810  IDs: NM_031157 NM_080545 NM_005843 NM_015965 

Cluster: 9       GO:46907  intracellular transport  5/22
Cluster: 9  GO:46907  IDs: NM_031157 NM_080545 NM_005843 NM_015965 

Cluster: 9       GO:9056  catabolism  5/22
Cluster: 9  GO:9056  IDs: NM_003819 NM_005566 NM_000034 NM_013379 

Cluster: 9       GO:6886  intracellular protein transport  4/22
Cluster: 9  GO:6886  IDs: NM_080545 NM_005843 NM_015965 

Cluster: 9       GO:15031  protein transport  4/22
Cluster: 9  GO:15031  IDs: NM_080545 NM_005843 NM_015965 

Cluster: 9       GO:6997  nuclear organization and biogenesis  2/22
Cluster: 9  GO:6997  IDs: NM_003077 NM_001273 

Cluster: 9       GO:6357  regulation of transcription from Pol II promoter  2/22
Cluster: 9  GO:6357  IDs: NM_003077 NM_001273 

Cluster: 9       GO:6096  glycolysis  2/22
Cluster: 9  GO:6096  IDs: NM_005566 NM_000034 

Cluster: 9       GO:16568  chromatin modification  2/22
Cluster: 9  GO:16568  IDs: NM_003077 NM_001273 

Cluster: 9       GO:46365  monosaccharide catabolism  2/22
Cluster: 9  GO:46365  IDs: NM_005566 NM_000034 

Cluster: 9       GO:6006  glucose metabolism  2/22
Cluster: 9  GO:6006  IDs: NM_005566 NM_000034 

Cluster: 9       GO:6092  main pathways of carbohydrate metabolism  2/22
Cluster: 9  GO:6092  IDs: NM_005566 NM_000034 

Cluster: 9       GO:5996  monosaccharide metabolism  2/22
Cluster: 9  GO:5996  IDs: NM_005566 NM_000034 

Cluster: 9       GO:6605  protein targeting  2/22
Cluster: 9  GO:6605  IDs: NM_015965 

Cluster: 9       GO:16052  carbohydrate catabolism  2/22
Cluster: 9  GO:16052  IDs: NM_005566 NM_000034 

Cluster: 9       GO:19318  hexose metabolism  2/22
Cluster: 9  GO:19318  IDs: NM_005566 NM_000034 

Cluster: 9       GO:6007  glucose catabolism  2/22
Cluster: 9  GO:6007  IDs: NM_005566 NM_000034 

Cluster: 9       GO:6913  nucleocytoplasmic transport  2/22
Cluster: 9  GO:6913  IDs: NM_031157 NM_015965 

Cluster: 9       GO:15980  energy derivation by oxidation of organic compounds  2/22
Cluster: 9  GO:15980  IDs: NM_005566 NM_000034 

Cluster: 9       GO:6325  establishment and/or maintenance of chromatin architecture  2/22
Cluster: 9  GO:6325  IDs: NM_003077 NM_001273 

Cluster: 9       GO:46164  alcohol catabolism  2/22
Cluster: 9  GO:46164  IDs: NM_005566 NM_000034 

Cluster: 9       GO:6323  DNA packaging  2/22
Cluster: 9  GO:6323  IDs: NM_003077 NM_001273 

Cluster: 9       GO:19320  hexose catabolism  2/22
Cluster: 9  GO:19320  IDs: NM_005566 NM_000034 

Cluster: 9       GO:7001  chromosome organization and biogenesis (sensu Eukarya)  2/22
Cluster: 9  GO:7001  IDs: NM_003077 NM_001273 

Cluster: 9       GO:5654  nucleoplasm  3/22
Cluster: 9  GO:5654  IDs: NM_003077 NM_031157 NM_015965 

Cluster: 6       GO:3714  transcription co-repressor activity  1/4
Cluster: 6  GO:3714  IDs: NM_006311 

Cluster: 11       GO:6974  response to DNA damage stimulus  2/7
Cluster: 11  GO:6974  IDs: NM_006231 

Cluster: 11       GO:6950  response to stress  2/7
Cluster: 11  GO:6950  IDs: NM_006231 

Cluster: 11       GO:6259  DNA metabolism  2/7
Cluster: 11  GO:6259  IDs: NM_006231 

Cluster: 11       GO:6281  DNA repair  2/7
Cluster: 11  GO:6281  IDs: NM_006231 

Cluster: 11       GO:9719  response to endogenous stimulus  2/7
Cluster: 11  GO:9719  IDs: NM_006231 

Cluster: 11       GO:15858  nucleoside transport  1/7
Cluster: 11  GO:15858  IDs: NM_004955 

Cluster: 11       GO:6289  nucleotide-excision repair  1/7
Cluster: 11  GO:6289  IDs: 

Cluster: 11       GO:6283  transcription-coupled nucleotide-excision repair  1/7
Cluster: 11  GO:6283  IDs: 

Cluster: 11       GO:30880  RNA polymerase complex  1/7
Cluster: 11  GO:30880  IDs: 

Cluster: 11       GO:5665  DNA-directed RNA polymerase II, core complex  1/7
Cluster: 11  GO:5665  IDs: 

Cluster: 11       GO:16591  DNA-directed RNA polymerase II, holoenzyme  1/7
Cluster: 11  GO:16591  IDs: 

Cluster: 11       GO:16740  transferase activity  3/7
Cluster: 11  GO:16740  IDs: NM_032454 NM_006231 

Cluster: 11       GO:16772  transferase activity, transferring phosphorus-containing groups  3/7
Cluster: 11  GO:16772  IDs: NM_032454 NM_006231 

Cluster: 11       GO:16779  nucleotidyltransferase activity  2/7
Cluster: 11  GO:16779  IDs: NM_006231 

Cluster: 11       GO:3887  DNA-directed DNA polymerase activity  1/7
Cluster: 11  GO:3887  IDs: NM_006231 

Cluster: 11       GO:3890  beta DNA polymerase activity  1/7
Cluster: 11  GO:3890  IDs: 

Cluster: 11       GO:17125  deoxycytidyl transferase activity  1/7
Cluster: 11  GO:17125  IDs: 

Cluster: 11       GO:5337  nucleoside transporter activity  1/7
Cluster: 11  GO:5337  IDs: NM_004955 

Cluster: 11       GO:16000  iota DNA polymerase activity  1/7
Cluster: 11  GO:16000  IDs: 

Cluster: 11       GO:16449  lambda DNA polymerase activity  1/7
Cluster: 11  GO:16449  IDs: 

Cluster: 11       GO:19984  sigma DNA polymerase activity  1/7
Cluster: 11  GO:19984  IDs: 

Cluster: 11       GO:16451  nu DNA polymerase activity  1/7
Cluster: 11  GO:16451  IDs: 

Cluster: 11       GO:3893  epsilon DNA polymerase activity  1/7
Cluster: 11  GO:3893  IDs: 

Cluster: 11       GO:3891  delta DNA polymerase activity  1/7
Cluster: 11  GO:3891  IDs: 

Cluster: 11       GO:3900  DNA-directed RNA polymerase I activity  1/7
Cluster: 11  GO:3900  IDs: 

Cluster: 11       GO:3894  zeta DNA polymerase activity  1/7
Cluster: 11  GO:3894  IDs: 

Cluster: 11       GO:16450  kappa DNA polymerase activity  1/7
Cluster: 11  GO:16450  IDs: 

Cluster: 11       GO:19986  deoxycytidyl transferase activity, template dependent  1/7
Cluster: 11  GO:19986  IDs: 

Cluster: 11       GO:3889  alpha DNA polymerase activity  1/7
Cluster: 11  GO:3889  IDs: 

Cluster: 11       GO:3899  DNA-directed RNA polymerase activity  1/7
Cluster: 11  GO:3899  IDs: 

Cluster: 11       GO:15999  eta DNA polymerase activity  1/7
Cluster: 11  GO:15999  IDs: 

Cluster: 11       GO:3895  gamma DNA-directed DNA polymerase activity  1/7
Cluster: 11  GO:3895  IDs: 

Cluster: 11       GO:16452  theta DNA polymerase activity  1/7
Cluster: 11  GO:16452  IDs: 

Cluster: 11       GO:8222  tumor antigen  1/7
Cluster: 11  GO:8222  IDs: 

Cluster: 11       GO:3901  DNA-directed RNA polymerase II activity  1/7
Cluster: 11  GO:3901  IDs: 

Cluster: 11       GO:16448  mu DNA polymerase activity  1/7
Cluster: 11  GO:16448  IDs: 

Cluster: 11       GO:3902  DNA-directed RNA polymerase III activity  1/7
Cluster: 11  GO:3902  IDs: 

Cluster: 11       GO:15932  nucleobase, nucleoside, nucleotide and nucleic acid transporter activity  1/7
Cluster: 11  GO:15932  IDs: NM_004955 

Cluster: 11       GO:30145  manganese ion binding  1/7
Cluster: 11  GO:30145  IDs: NM_032454 

Cluster: 1       GO:15630  microtubule cytoskeleton  3/18
Cluster: 1  GO:15630  IDs: NM_007234 

Cluster: 1       GO:5856  cytoskeleton  3/18
Cluster: 1  GO:5856  IDs: NM_007234 

Cluster: 1       GO:5871  kinesin complex  2/18
Cluster: 1  GO:5871  IDs: 

Cluster: 3       GO:16070  RNA metabolism  32/190
Cluster: 3  GO:16070  IDs: NM_005066 NM_020158 NM_004539 NM_080632 NM_016042 NM_003407 NM_014953 NM_014462 NM_014285 NM_007006 NM_016046 NM_019037 NM_012322 NM_002685 NM_019082 NM_021177 NM_016199 NM_012321 NM_007375 NM_016200 NM_004175 NM_004597 NM_012255 NM_003017 NM_002911 NM_003091 NM_032881 NM_033536 NM_015004 NM_031370 

Cluster: 3       GO:6396  RNA processing  31/190
Cluster: 3  GO:6396  IDs: NM_005066 NM_020158 NM_016042 NM_014953 NM_014462 NM_014285 NM_007006 NM_016046 NM_019037 NM_012322 NM_002685 NM_019082 NM_021177 NM_016199 NM_012321 NM_007375 NM_016200 NM_004175 NM_004597 NM_012255 NM_003017 NM_003091 NM_032881 NM_033536 NM_015004 NM_031370 

Cluster: 3       GO:8371  obsolete biological process  26/190
Cluster: 3  GO:8371  IDs: 

Cluster: 3       GO:19538  protein metabolism  23/190
Cluster: 3  GO:19538  IDs: NM_016082 NM_003757 NM_004539 NM_005348 NM_003958 NM_000986 NM_004159 NM_002797 NM_006666 NM_153477 NM_001539 NM_001970 NM_080599 NM_032317 NM_006929 NM_002212 NM_005483 NM_002911 NM_002793 NM_033536 NM_016091 NM_021729 NM_013446 

Cluster: 3       GO:6397  mRNA processing  20/190
Cluster: 3  GO:6397  IDs: NM_005066 NM_014462 NM_007006 NM_012322 NM_021177 NM_016199 NM_012321 NM_007375 NM_016200 NM_004175 NM_004597 NM_012255 NM_003017 NM_003091 NM_032881 NM_033536 

Cluster: 3       GO:6371  mRNA splicing  18/190
Cluster: 3  GO:6371  IDs: 

Cluster: 3       GO:8380  RNA splicing  17/190
Cluster: 3  GO:8380  IDs: NM_005066 NM_014462 NM_012322 NM_021177 NM_016199 NM_012321 NM_007375 NM_016200 NM_004175 NM_004597 NM_003017 NM_003091 NM_032881 

Cluster: 3       GO:375  RNA splicing, via transesterification reactions  17/190
Cluster: 3  GO:375  IDs: NM_005066 NM_014462 NM_012322 NM_021177 NM_016199 NM_012321 NM_007375 NM_016200 NM_004175 NM_004597 NM_003017 NM_003091 NM_032881 

Cluster: 3       GO:377  RNA splicing, via transesterification reactions with bulged adenosine as nucleophile  17/190
Cluster: 3  GO:377  IDs: NM_005066 NM_014462 NM_012322 NM_021177 NM_016199 NM_012321 NM_007375 NM_016200 NM_004175 NM_004597 NM_003017 NM_003091 NM_032881 

Cluster: 3       GO:398  nuclear mRNA splicing, via spliceosome  17/190
Cluster: 3  GO:398  IDs: NM_005066 NM_014462 NM_012322 NM_021177 NM_016199 NM_012321 NM_007375 NM_016200 NM_004175 NM_004597 NM_003017 NM_003091 NM_032881 

Cluster: 3       GO:42254  ribosome biogenesis and assembly  9/190
Cluster: 3  GO:42254  IDs: NM_020158 NM_016042 NM_014953 NM_014285 NM_016046 NM_019037 NM_002685 NM_019082 NM_015004 

Cluster: 3       GO:7046  ribosome biogenesis  9/190
Cluster: 3  GO:7046  IDs: NM_020158 NM_016042 NM_014953 NM_014285 NM_016046 NM_019037 NM_002685 NM_019082 NM_015004 

Cluster: 3       GO:6364  rRNA processing  9/190
Cluster: 3  GO:6364  IDs: NM_020158 NM_016042 NM_014953 NM_014285 NM_016046 NM_019037 NM_002685 NM_019082 NM_015004 

Cluster: 3       GO:6360  transcription from Pol I promoter  9/190
Cluster: 3  GO:6360  IDs: 

Cluster: 3       GO:6810  transport  6/190
Cluster: 3  GO:6810  IDs: NM_006277 NM_005348 NM_003929 NM_016121 NM_032558 NM_021729 NM_012414 

Cluster: 3       GO:46907  intracellular transport  3/190
Cluster: 3  GO:46907  IDs: NM_005348 NM_012414 

Cluster: 3       GO:6464  protein modification  3/190
Cluster: 3  GO:6464  IDs: NM_016082 NM_003958 NM_033536 NM_021729 NM_013446 

Cluster: 3       GO:16310  phosphorylation  1/190
Cluster: 3  GO:16310  IDs: NM_016082 NM_019009 NM_033536 

Cluster: 3       GO:6796  phosphate metabolism  1/190
Cluster: 3  GO:6796  IDs: NM_016082 NM_019009 NM_033536 

Cluster: 3       GO:6793  phosphorus metabolism  1/190
Cluster: 3  GO:6793  IDs: NM_016082 NM_019009 NM_033536 

Cluster: 3       GO:6468  protein amino acid phosphorylation  1/190
Cluster: 3  GO:6468  IDs: NM_016082 NM_033536 

Cluster: 3       GO:5730  nucleolus  19/190
Cluster: 3  GO:5730  IDs: NM_020158 NM_014462 NM_014463 NM_016046 NM_019037 NM_012322 NM_002685 NM_019082 NM_021177 NM_016199 NM_012321 NM_016200 NM_004175 NM_014487 NM_004597 NM_003091 NM_032881 

Cluster: 3       GO:5732  small nucleolar ribonucleoprotein complex  14/190
Cluster: 3  GO:5732  IDs: NM_014462 NM_014463 NM_012322 NM_021177 NM_016199 NM_012321 NM_016200 NM_004175 NM_004597 NM_003091 NM_032881 

Cluster: 3       GO:30532  small nuclear ribonucleoprotein complex  7/190
Cluster: 3  GO:30532  IDs: NM_012321 NM_003091 

Cluster: 3       GO:16020  membrane  6/190
Cluster: 3  GO:16020  IDs: NM_006384 NM_004475 NM_000754 NM_005716 NM_031471 NM_001212 NM_017958 NM_000909 NM_018103 NM_016121 NM_015356 NM_032558 NM_019009 NM_024569 NM_021729 NM_170743 

Cluster: 3       GO:5886  plasma membrane  3/190
Cluster: 3  GO:5886  IDs: NM_004475 NM_001212 NM_000909 NM_016121 NM_019009 NM_024569 

Cluster: 3       GO:16021  integral to membrane  3/190
Cluster: 3  GO:16021  IDs: NM_004475 NM_000754 NM_000909 NM_018103 NM_016121 NM_032558 NM_019009 NM_024569 

Cluster: 3       GO:5654  nucleoplasm  1/190
Cluster: 3  GO:5654  IDs: NM_005483 

Cluster: 3       GO:5887  integral to plasma membrane  1/190
Cluster: 3  GO:5887  IDs: NM_000909 NM_016121 NM_019009 NM_024569 

Cluster: 3       GO:3824  catalytic activity  41/190
Cluster: 3  GO:3824  IDs: NM_024710 NM_020158 NM_016082 NM_004539 NM_002415 NM_005957 NM_016042 NM_014953 NM_003958 NM_006716 NM_014285 NM_000754 NM_004159 NM_003929 NM_002688 NM_002180 NM_016046 NM_006916 NM_019037 NM_006033 NM_152624 NM_002797 NM_006666 NM_014484 NM_002685 NM_019082 NM_031208 NM_017567 NM_017547 NM_012255 NM_018677 NM_003935 NM_006929 NM_002654 NM_015360 NM_002212 NM_002911 NM_002793 NM_033536 NM_002631 NM_006755 NM_012203 NM_006066 NM_021729 NM_018161 NM_006230 NM_013446 NM_014064 NM_015004 

Cluster: 3       GO:8248  pre-mRNA splicing factor activity  15/190
Cluster: 3  GO:8248  IDs: NM_005066 NM_014462 NM_014463 NM_012322 NM_021177 NM_016199 NM_012321 NM_016200 NM_004175 NM_004597 NM_003091 NM_032881 

Cluster: 3       GO:3734  small nuclear ribonucleoprotein  8/190
Cluster: 3  GO:3734  IDs: 

Cluster: 3       GO:16740  transferase activity  7/190
Cluster: 3  GO:16740  IDs: NM_000754 NM_002685 NM_017567 NM_002654 NM_033536 NM_006755 NM_006230 NM_014064 

Cluster: 3       GO:16301  kinase activity  4/190
Cluster: 3  GO:16301  IDs: NM_006716 NM_002685 NM_017567 NM_002654 NM_033536 

Cluster: 3       GO:16772  transferase activity, transferring phosphorus-containing groups  3/190
Cluster: 3  GO:16772  IDs: NM_002685 NM_002654 NM_033536 NM_006230 

Cluster: 3       GO:4674  protein serine/threonine kinase activity  2/190
Cluster: 3  GO:4674  IDs: NM_002685 NM_033536 

Cluster: 3       GO:4672  protein kinase activity  2/190
Cluster: 3  GO:4672  IDs: NM_002685 NM_033536 

Cluster: 3       GO:16773  phosphotransferase activity, alcohol group as acceptor  2/190
Cluster: 3  GO:16773  IDs: NM_002685 NM_002654 NM_033536 

Cluster: 3       GO:46914  transition metal ion binding  1/190
Cluster: 3  GO:46914  IDs: NM_003443 NM_016082 NM_003958 NM_006716 NM_170715 NM_144693 NM_024741 NM_021729 NM_013446 

Cluster: 14       GO:6402  mRNA catabolism  1/4
Cluster: 14  GO:6402  IDs: NM_023011 

Cluster: 14       GO:6073  glucan metabolism  1/4
Cluster: 14  GO:6073  IDs: NM_002093 

Cluster: 14       GO:5976  polysaccharide metabolism  1/4
Cluster: 14  GO:5976  IDs: NM_002093 

Cluster: 14       GO:184  mRNA catabolism, nonsense-mediated  1/4
Cluster: 14  GO:184  IDs: NM_023011 

Cluster: 14       GO:6112  energy reserve metabolism  1/4
Cluster: 14  GO:6112  IDs: NM_002093 

Cluster: 14       GO:5977  glycogen metabolism  1/4
Cluster: 14  GO:5977  IDs: NM_002093 

Cluster: 14       GO:4690  cyclic-nucleotide dependent protein kinase activity  1/4
Cluster: 14  GO:4690  IDs: 

Cluster: 14       GO:4691  Camp-dependent protein kinase activity  1/4
Cluster: 14  GO:4691  IDs: 

Cluster: 14       GO:5478  intracellular transporter activity  1/4
Cluster: 14  GO:5478  IDs: NM_023011 

Cluster: 14       GO:5487  nucleocytoplasmic transporter activity  1/4
Cluster: 14  GO:5487  IDs: NM_023011 

Cluster: 14       GO:4696  glycogen synthase kinase 3 activity  1/4
Cluster: 14  GO:4696  IDs: NM_002093 

Cluster: 7       GO:19538  protein metabolism  4/8
Cluster: 7  GO:19538  IDs: NM_001895 NM_002350 NM_000969 NM_001896 

Cluster: 7       GO:7154  cell communication  4/8
Cluster: 7  GO:7154  IDs: NM_001320 NM_001895 NM_002350 NM_001896 

Cluster: 7       GO:7165  signal transduction  4/8
Cluster: 7  GO:7165  IDs: NM_001320 NM_001895 NM_002350 NM_001896 

Cluster: 7       GO:6793  phosphorus metabolism  3/8
Cluster: 7  GO:6793  IDs: NM_001895 NM_002350 NM_001896 

Cluster: 7       GO:16310  phosphorylation  3/8
Cluster: 7  GO:16310  IDs: NM_001895 NM_002350 NM_001896 

Cluster: 7       GO:6468  protein amino acid phosphorylation  3/8
Cluster: 7  GO:6468  IDs: NM_001895 NM_002350 NM_001896 

Cluster: 7       GO:6464  protein modification  3/8
Cluster: 7  GO:6464  IDs: NM_001895 NM_002350 NM_001896 

Cluster: 7       GO:6796  phosphate metabolism  3/8
Cluster: 7  GO:6796  IDs: NM_001895 NM_002350 NM_001896 

Cluster: 7       GO:7286  spermatid development  1/8
Cluster: 7  GO:7286  IDs: NM_001896 

Cluster: 7       GO:30154  cell differentiation  1/8
Cluster: 7  GO:30154  IDs: NM_001896 

Cluster: 7       GO:7283  spermatogenesis  1/8
Cluster: 7  GO:7283  IDs: NM_001896 

Cluster: 7       GO:48232  male gamete generation  1/8
Cluster: 7  GO:48232  IDs: NM_001896 

Cluster: 7       GO:6284  base-excision repair  1/8
Cluster: 7  GO:6284  IDs: NM_003925 

Cluster: 7       GO:5941  unlocalized  1/8
Cluster: 7  GO:5941  IDs: 

Cluster: 7       GO:5956  protein kinase CK2 complex  1/8
Cluster: 7  GO:5956  IDs: 

Cluster: 7       GO:3824  catalytic activity  6/8
Cluster: 7  GO:3824  IDs: NM_001320 NM_001895 NM_002350 NM_003925 NM_001896 

Cluster: 7       GO:16773  phosphotransferase activity, alcohol group as acceptor  5/8
Cluster: 7  GO:16773  IDs: NM_001320 NM_001895 NM_002350 NM_001896 

Cluster: 7       GO:4672  protein kinase activity  5/8
Cluster: 7  GO:4672  IDs: NM_001320 NM_001895 NM_002350 NM_001896 

Cluster: 7       GO:16740  transferase activity  5/8
Cluster: 7  GO:16740  IDs: NM_001320 NM_001895 NM_002350 NM_001896 

Cluster: 7       GO:16301  kinase activity  5/8
Cluster: 7  GO:16301  IDs: NM_001320 NM_001895 NM_002350 NM_001896 

Cluster: 7       GO:16772  transferase activity, transferring phosphorus-containing groups  5/8
Cluster: 7  GO:16772  IDs: NM_001320 NM_001895 NM_002350 NM_001896 

Cluster: 7       GO:4674  protein serine/threonine kinase activity  4/8
Cluster: 7  GO:4674  IDs: NM_001320 NM_001895 NM_001896 

Cluster: 7       GO:4682  protein kinase CK2 activity  3/8
Cluster: 7  GO:4682  IDs: NM_001320 NM_001895 NM_001896 

Cluster: 7       GO:17076  purine nucleotide binding  3/8
Cluster: 7  GO:17076  IDs: NM_001895 NM_002350 NM_001896 

Cluster: 7       GO:4680  casein kinase activity  3/8
Cluster: 7  GO:4680  IDs: NM_001320 NM_001895 NM_001896 

Cluster: 7       GO:5524  ATP binding  3/8
Cluster: 7  GO:5524  IDs: NM_001895 NM_002350 NM_001896 

Cluster: 7       GO:166  nucleotide binding  3/8
Cluster: 7  GO:166  IDs: NM_001895 NM_002350 NM_001896 

Cluster: 7       GO:30554  adenyl nucleotide binding  3/8
Cluster: 7  GO:30554  IDs: NM_001895 NM_002350 NM_001896 

Cluster: 7       GO:4690  cyclic-nucleotide dependent protein kinase activity  2/8
Cluster: 7  GO:4690  IDs: 

Cluster: 7       GO:30234  enzyme regulator activity  2/8
Cluster: 7  GO:30234  IDs: 

Cluster: 7       GO:4691  cAMP-dependent protein kinase activity  2/8
Cluster: 7  GO:4691  IDs: 

Cluster: 7       GO:19207  kinase regulator activity  2/8
Cluster: 7  GO:19207  IDs: 

Cluster: 7       GO:19887  protein kinase regulator activity  2/8
Cluster: 7  GO:19887  IDs: 

Cluster: 7       GO:4693  cyclin-dependent protein kinase activity  1/8
Cluster: 7  GO:4693  IDs: 

Cluster: 7       GO:4519  endonuclease activity  1/8
Cluster: 7  GO:4519  IDs: NM_003925 

Cluster: 7       GO:4520  endodeoxyribonuclease activity  1/8
Cluster: 7  GO:4520  IDs: NM_003925 

Cluster: 7       GO:3696  satellite DNA binding  1/8
Cluster: 7  GO:3696  IDs: NM_003925 

Cluster: 7       GO:4536  deoxyribonuclease activity  1/8
Cluster: 7  GO:4536  IDs: NM_003925 

Cluster: 7       GO:8605  protein kinase CK2, intrinsic regulator activity  1/8
Cluster: 7  GO:8605  IDs: 

Cluster: 7       GO:16538  cyclin-dependent protein kinase, intrinsic regulator activity  1/8
Cluster: 7  GO:16538  IDs: 

Cluster: 7       GO:19843  rRNA binding  1/8
Cluster: 7  GO:19843  IDs: NM_000969 

Cluster: 7       GO:8097  5S rRNA binding  1/8
Cluster: 7  GO:8097  IDs: NM_000969 

Cluster: 7       GO:4716  receptor signaling protein tyrosine kinase activity  1/8
Cluster: 7  GO:4716  IDs: NM_002350 

Cluster: 5       GO:6406  mRNA-nucleus export  1/12
Cluster: 5  GO:6406  IDs: 

Cluster: 5       GO:5622  intracellular  9/12
Cluster: 5  GO:5622  IDs: NM_007222 NM_138394 NM_004671 NM_001019 NM_022740 NM_005033 NM_004640 NM_003211 NM_005804 

Cluster: 5       GO:5623  cell  9/12
Cluster: 5  GO:5623  IDs: NM_007222 NM_138394 NM_004671 NM_001019 NM_022740 NM_005033 NM_004640 NM_003211 NM_005804 

Cluster: 5       GO:5634  nucleus  8/12
Cluster: 5  GO:5634  IDs: NM_007222 NM_138394 NM_004671 NM_022740 NM_005033 NM_004640 NM_003211 NM_005804 

Cluster: 5       GO:3676  nucleic acid binding  7/12
Cluster: 5  GO:3676  IDs: NM_007222 NM_138394 NM_004671 NM_001019 NM_005033 NM_004640 NM_005782 NM_003211 NM_005804 

Cluster: 5       GO:3677  DNA binding  4/12
Cluster: 5  GO:3677  IDs: NM_007222 NM_004671 NM_003211 

Cluster: 5       GO:30528  transcription regulator activity  3/12
Cluster: 5  GO:30528  IDs: NM_007222 NM_022740 

Cluster: 5       GO:700  mismatch base pair DNA N-glycosylase activity  1/12
Cluster: 5  GO:700  IDs: NM_003211 

Cluster: 5       GO:8263  pyrimidine-specific mismatch base pair DNA N-glycosylase activity  1/12
Cluster: 5  GO:8263  IDs: NM_003211 

Cluster: 5       GO:16799  hydrolase activity, hydrolyzing N-glycosyl compounds  1/12
Cluster: 5  GO:16799  IDs: NM_003211 

Cluster: 5       GO:19104  DNA N-glycosylase activity  1/12
Cluster: 5  GO:19104  IDs: NM_003211 
