# Supplementary material for: The Use of Edge-Betweenness Clustering to Investigate Biological Function in Protein Interaction Networks
Source: BMC Bioinformatics. 2005 Mar 1;6:39. doi: 10.1186/1471-2105-6-39 (PMC555937; doi:10.1186/1471-2105-6-39)
Supplement: Additional File 8 — These files provide information on all the clusters (of size > 1) formed when the Gavin, Uetz and Lehner datasets were clustered. Each file name begins with the name of the dataset used in clustering, followed by the number of edges removed to perform the clustering. The files with a name ending 'clusters.txt' list all the members of each cluster and all the GO terms which were found to be significant for that cluster. Files ending with 'proteins-per-GO.txt', give further detail, showing the transcripts in the cluster which had the significant GO annotations. The examples provided show each dataset with the 'best' number of edges removed (see Results section: Difference in clustering between the datasets). For the smallest (Lehner) dataset, examples with greater and fewer numbers of edges removed are also provided. [file 1471-2105-6-39-S8.txt]

Cluster: 15       GO:6464  protein modification  4/20
Cluster: 15  GO:6464  IDs: NM_003340 NM_006357 NM_003339 NM_006913 NM_003341 

Cluster: 15       GO:6512  ubiquitin cycle  4/20
Cluster: 15  GO:6512  IDs: NM_003340 NM_006357 NM_003339 NM_006913 NM_003341 

Cluster: 15       GO:6508  proteolysis and peptidolysis  4/20
Cluster: 15  GO:6508  IDs: NM_022365 NM_003341 

Cluster: 15       GO:6511  ubiquitin-dependent protein catabolism  4/20
Cluster: 15  GO:6511  IDs: NM_003341 

Cluster: 15       GO:30163  protein catabolism  4/20
Cluster: 15  GO:30163  IDs: NM_022365 NM_003341 

Cluster: 15       GO:9057  macromolecule catabolism  4/20
Cluster: 15  GO:9057  IDs: NM_022365 NM_003341 

Cluster: 15       GO:19941  modification-dependent protein catabolism  4/20
Cluster: 15  GO:19941  IDs: NM_003341 

Cluster: 15       GO:16021  integral to membrane  5/20
Cluster: 15  GO:16021  IDs: NM_022036 NM_003641 NM_013440 NM_022365 NM_021160 NM_001689 NM_032635 

Cluster: 15       GO:16020  membrane  5/20
Cluster: 15  GO:16020  IDs: NM_022036 NM_003641 NM_013440 NM_022365 NM_021160 NM_001689 NM_032635 

Cluster: 15       GO:4842  ubiquitin-protein ligase activity  4/20
Cluster: 15  GO:4842  IDs: NM_003340 NM_006357 NM_006913 NM_003341 

Cluster: 15       GO:4840  ubiquitin conjugating enzyme activity  4/20
Cluster: 15  GO:4840  IDs: NM_003340 NM_006357 NM_003339 NM_003341 

Cluster: 15       GO:16879  ligase activity, forming carbon-nitrogen bonds  4/20
Cluster: 15  GO:16879  IDs: NM_003340 NM_006357 NM_006913 NM_003341 

Cluster: 15       GO:16874  ligase activity  4/20
Cluster: 15  GO:16874  IDs: NM_003340 NM_006357 NM_006913 NM_003341 

Cluster: 15       GO:16881  acid-D-amino acid ligase activity  4/20
Cluster: 15  GO:16881  IDs: NM_003340 NM_006357 NM_006913 NM_003341 

Cluster: 15       GO:8639  small protein conjugating enzyme activity  4/20
Cluster: 15  GO:8639  IDs: NM_003340 NM_006357 NM_003339 NM_003341 

Cluster: 4       GO:9058  biosynthesis  8/49
Cluster: 4  GO:9058  IDs: NM_001970 NM_080599 NM_003757 NM_002212 NM_014484 NM_016091 

Cluster: 4       GO:9059  macromolecule biosynthesis  7/49
Cluster: 4  GO:9059  IDs: NM_001970 NM_080599 NM_003757 NM_002212 NM_016091 

Cluster: 4       GO:6412  protein biosynthesis  7/49
Cluster: 4  GO:6412  IDs: NM_001970 NM_080599 NM_003757 NM_002212 NM_016091 

Cluster: 4       GO:6401  RNA catabolism  4/49
Cluster: 4  GO:6401  IDs: NM_080632 NM_003407 NM_015004 

Cluster: 4       GO:6413  translational initiation  3/49
Cluster: 4  GO:6413  IDs: NM_001970 NM_003757 NM_002212 

Cluster: 4       GO:6725  aromatic compound metabolism  2/49
Cluster: 4  GO:6725  IDs: NM_000754 NM_014484 

Cluster: 4       GO:16282  eukaryotic 43S preinitiation complex  3/49
Cluster: 4  GO:16282  IDs: NM_003757 

Cluster: 4       GO:45182  translation regulator activity  5/49
Cluster: 4  GO:45182  IDs: NM_001970 NM_003757 NM_002212 

Cluster: 4       GO:8135  translation factor activity, nucleic acid binding  4/49
Cluster: 4  GO:8135  IDs: NM_001970 NM_003757 NM_002212 

Cluster: 4       GO:3743  translation initiation factor activity  4/49
Cluster: 4  GO:3743  IDs: NM_001970 NM_003757 NM_002212 

Cluster: 19       GO:6512  ubiquitin cycle  1/3
Cluster: 19  GO:6512  IDs: NM_017769 

Cluster: 19       GO:9613  response to pest/pathogen/parasite  1/3
Cluster: 19  GO:9613  IDs: 

Cluster: 19       GO:6968  cellular defense response  1/3
Cluster: 19  GO:6968  IDs: 

Cluster: 19       GO:9611  response to wounding  1/3
Cluster: 19  GO:9611  IDs: 

Cluster: 19       GO:3793  defense/immunity protein activity  1/3
Cluster: 19  GO:3793  IDs: 

Cluster: 19       GO:16881  acid-D-amino acid ligase activity  1/3
Cluster: 19  GO:16881  IDs: NM_017769 

Cluster: 19       GO:4842  ubiquitin-protein ligase activity  1/3
Cluster: 19  GO:4842  IDs: NM_017769 

Cluster: 8       GO:6118  electron transport  2/24
Cluster: 8  GO:6118  IDs: NM_017547 

Cluster: 11       GO:9058  biosynthesis  3/10
Cluster: 11  GO:9058  IDs: NM_018677 NM_002911 NM_018161 

Cluster: 11       GO:6355  regulation of transcription, DNA-dependent  3/10
Cluster: 11  GO:6355  IDs: NM_003325 NM_032498 

Cluster: 11       GO:6807  nitrogen metabolism  1/10
Cluster: 11  GO:6807  IDs: NM_018161 

Cluster: 11       GO:7345  embryogenesis and morphogenesis  1/10
Cluster: 11  GO:7345  IDs: 

Cluster: 11       GO:9435  nicotinamide adenine dinucleotide biosynthesis  1/10
Cluster: 11  GO:9435  IDs: NM_018161 

Cluster: 11       GO:6449  regulation of translational termination  1/10
Cluster: 11  GO:6449  IDs: NM_002911 

Cluster: 11       GO:19363  pyridine nucleotide biosynthesis  1/10
Cluster: 11  GO:19363  IDs: NM_018161 

Cluster: 11       GO:42364  water-soluble vitamin biosynthesis  1/10
Cluster: 11  GO:42364  IDs: NM_018161 

Cluster: 11       GO:9110  vitamin biosynthesis  1/10
Cluster: 11  GO:9110  IDs: NM_018161 

Cluster: 11       GO:8610  lipid biosynthesis  1/10
Cluster: 11  GO:8610  IDs: NM_018677 

Cluster: 11       GO:6415  translational termination  1/10
Cluster: 11  GO:6415  IDs: NM_002911 

Cluster: 11       GO:19674  nicotinamide adenine dinucleotide metabolism  1/10
Cluster: 11  GO:19674  IDs: NM_018161 

Cluster: 11       GO:30554  adenyl nucleotide binding  3/10
Cluster: 11  GO:30554  IDs: NM_018677 NM_002911 NM_018161 

Cluster: 11       GO:16874  ligase activity  2/10
Cluster: 11  GO:16874  IDs: NM_018677 NM_018161 

Cluster: 11       GO:3952  NAD synthase (glutamine-hydrolyzing) activity  1/10
Cluster: 11  GO:3952  IDs: NM_018161 

Cluster: 11       GO:16878  acid-thiol ligase activity  1/10
Cluster: 11  GO:16878  IDs: NM_018677 

Cluster: 11       GO:16405  CoA-ligase activity  1/10
Cluster: 11  GO:16405  IDs: NM_018677 

Cluster: 11       GO:16877  ligase activity, forming carbon-sulfur bonds  1/10
Cluster: 11  GO:16877  IDs: NM_018677 

Cluster: 11       GO:16208  AMP binding  1/10
Cluster: 11  GO:16208  IDs: NM_018677 

Cluster: 11       GO:16810  hydrolase activity, acting on carbon-nitrogen (but not peptide) bonds  1/10
Cluster: 11  GO:16810  IDs: NM_018161 

Cluster: 11       GO:16884  carbon-nitrogen ligase activity, with glutamine as amido-N-donor  1/10
Cluster: 11  GO:16884  IDs: NM_018161 

Cluster: 11       GO:3987  acetate-CoA ligase activity  1/10
Cluster: 11  GO:3987  IDs: NM_018677 

Cluster: 16       GO:8151  cell growth and/or maintenance  8/22
Cluster: 16  GO:8151  IDs: NM_003077 NM_031157 NM_080545 NM_005843 NM_001273 NM_015965 

Cluster: 16       GO:6810  transport  6/22
Cluster: 16  GO:6810  IDs: NM_031157 NM_080545 NM_005843 NM_015965 

Cluster: 16       GO:46907  intracellular transport  5/22
Cluster: 16  GO:46907  IDs: NM_031157 NM_080545 NM_005843 NM_015965 

Cluster: 16       GO:9056  catabolism  5/22
Cluster: 16  GO:9056  IDs: NM_003819 NM_005566 NM_000034 NM_013379 

Cluster: 16       GO:6886  intracellular protein transport  4/22
Cluster: 16  GO:6886  IDs: NM_080545 NM_005843 NM_015965 

Cluster: 16       GO:15031  protein transport  4/22
Cluster: 16  GO:15031  IDs: NM_080545 NM_005843 NM_015965 

Cluster: 16       GO:6997  nuclear organization and biogenesis  2/22
Cluster: 16  GO:6997  IDs: NM_003077 NM_001273 

Cluster: 16       GO:6357  regulation of transcription from Pol II promoter  2/22
Cluster: 16  GO:6357  IDs: NM_003077 NM_001273 

Cluster: 16       GO:6096  glycolysis  2/22
Cluster: 16  GO:6096  IDs: NM_005566 NM_000034 

Cluster: 16       GO:16568  chromatin modification  2/22
Cluster: 16  GO:16568  IDs: NM_003077 NM_001273 

Cluster: 16       GO:46365  monosaccharide catabolism  2/22
Cluster: 16  GO:46365  IDs: NM_005566 NM_000034 

Cluster: 16       GO:6006  glucose metabolism  2/22
Cluster: 16  GO:6006  IDs: NM_005566 NM_000034 

Cluster: 16       GO:6092  main pathways of carbohydrate metabolism  2/22
Cluster: 16  GO:6092  IDs: NM_005566 NM_000034 

Cluster: 16       GO:5996  monosaccharide metabolism  2/22
Cluster: 16  GO:5996  IDs: NM_005566 NM_000034 

Cluster: 16       GO:6605  protein targeting  2/22
Cluster: 16  GO:6605  IDs: NM_015965 

Cluster: 16       GO:16052  carbohydrate catabolism  2/22
Cluster: 16  GO:16052  IDs: NM_005566 NM_000034 

Cluster: 16       GO:19318  hexose metabolism  2/22
Cluster: 16  GO:19318  IDs: NM_005566 NM_000034 

Cluster: 16       GO:6007  glucose catabolism  2/22
Cluster: 16  GO:6007  IDs: NM_005566 NM_000034 

Cluster: 16       GO:6913  nucleocytoplasmic transport  2/22
Cluster: 16  GO:6913  IDs: NM_031157 NM_015965 

Cluster: 16       GO:15980  energy derivation by oxidation of organic compounds  2/22
Cluster: 16  GO:15980  IDs: NM_005566 NM_000034 

Cluster: 16       GO:6325  establishment and/or maintenance of chromatin architecture  2/22
Cluster: 16  GO:6325  IDs: NM_003077 NM_001273 

Cluster: 16       GO:46164  alcohol catabolism  2/22
Cluster: 16  GO:46164  IDs: NM_005566 NM_000034 

Cluster: 16       GO:6323  DNA packaging  2/22
Cluster: 16  GO:6323  IDs: NM_003077 NM_001273 

Cluster: 16       GO:19320  hexose catabolism  2/22
Cluster: 16  GO:19320  IDs: NM_005566 NM_000034 

Cluster: 16       GO:7001  chromosome organization and biogenesis (sensu Eukarya)  2/22
Cluster: 16  GO:7001  IDs: NM_003077 NM_001273 

Cluster: 16       GO:5654  nucleoplasm  3/22
Cluster: 16  GO:5654  IDs: NM_003077 NM_031157 NM_015965 

Cluster: 18       GO:6974  response to DNA damage stimulus  2/7
Cluster: 18  GO:6974  IDs: NM_006231 

Cluster: 18       GO:6950  response to stress  2/7
Cluster: 18  GO:6950  IDs: NM_006231 

Cluster: 18       GO:6259  DNA metabolism  2/7
Cluster: 18  GO:6259  IDs: NM_006231 

Cluster: 18       GO:6281  DNA repair  2/7
Cluster: 18  GO:6281  IDs: NM_006231 

Cluster: 18       GO:9719  response to endogenous stimulus  2/7
Cluster: 18  GO:9719  IDs: NM_006231 

Cluster: 18       GO:15858  nucleoside transport  1/7
Cluster: 18  GO:15858  IDs: NM_004955 

Cluster: 18       GO:6289  nucleotide-excision repair  1/7
Cluster: 18  GO:6289  IDs: 

Cluster: 18       GO:6283  transcription-coupled nucleotide-excision repair  1/7
Cluster: 18  GO:6283  IDs: 

Cluster: 18       GO:30880  RNA polymerase complex  1/7
Cluster: 18  GO:30880  IDs: 

Cluster: 18       GO:5665  DNA-directed RNA polymerase II, core complex  1/7
Cluster: 18  GO:5665  IDs: 

Cluster: 18       GO:16591  DNA-directed RNA polymerase II, holoenzyme  1/7
Cluster: 18  GO:16591  IDs: 

Cluster: 18       GO:16740  transferase activity  3/7
Cluster: 18  GO:16740  IDs: NM_032454 NM_006231 

Cluster: 18       GO:16772  transferase activity, transferring phosphorus-containing groups  3/7
Cluster: 18  GO:16772  IDs: NM_032454 NM_006231 

Cluster: 18       GO:16779  nucleotidyltransferase activity  2/7
Cluster: 18  GO:16779  IDs: NM_006231 

Cluster: 18       GO:3887  DNA-directed DNA polymerase activity  1/7
Cluster: 18  GO:3887  IDs: NM_006231 

Cluster: 18       GO:3890  beta DNA polymerase activity  1/7
Cluster: 18  GO:3890  IDs: 

Cluster: 18       GO:17125  deoxycytidyl transferase activity  1/7
Cluster: 18  GO:17125  IDs: 

Cluster: 18       GO:5337  nucleoside transporter activity  1/7
Cluster: 18  GO:5337  IDs: NM_004955 

Cluster: 18       GO:16000  iota DNA polymerase activity  1/7
Cluster: 18  GO:16000  IDs: 

Cluster: 18       GO:16449  lambda DNA polymerase activity  1/7
Cluster: 18  GO:16449  IDs: 

Cluster: 18       GO:19984  sigma DNA polymerase activity  1/7
Cluster: 18  GO:19984  IDs: 

Cluster: 18       GO:16451  nu DNA polymerase activity  1/7
Cluster: 18  GO:16451  IDs: 

Cluster: 18       GO:3893  epsilon DNA polymerase activity  1/7
Cluster: 18  GO:3893  IDs: 

Cluster: 18       GO:3891  delta DNA polymerase activity  1/7
Cluster: 18  GO:3891  IDs: 

Cluster: 18       GO:3900  DNA-directed RNA polymerase I activity  1/7
Cluster: 18  GO:3900  IDs: 

Cluster: 18       GO:3894  zeta DNA polymerase activity  1/7
Cluster: 18  GO:3894  IDs: 

Cluster: 18       GO:16450  kappa DNA polymerase activity  1/7
Cluster: 18  GO:16450  IDs: 

Cluster: 18       GO:19986  deoxycytidyl transferase activity, template dependent  1/7
Cluster: 18  GO:19986  IDs: 

Cluster: 18       GO:3889  alpha DNA polymerase activity  1/7
Cluster: 18  GO:3889  IDs: 

Cluster: 18       GO:3899  DNA-directed RNA polymerase activity  1/7
Cluster: 18  GO:3899  IDs: 

Cluster: 18       GO:15999  eta DNA polymerase activity  1/7
Cluster: 18  GO:15999  IDs: 

Cluster: 18       GO:3895  gamma DNA-directed DNA polymerase activity  1/7
Cluster: 18  GO:3895  IDs: 

Cluster: 18       GO:16452  theta DNA polymerase activity  1/7
Cluster: 18  GO:16452  IDs: 

Cluster: 18       GO:8222  tumor antigen  1/7
Cluster: 18  GO:8222  IDs: 

Cluster: 18       GO:3901  DNA-directed RNA polymerase II activity  1/7
Cluster: 18  GO:3901  IDs: 

Cluster: 18       GO:16448  mu DNA polymerase activity  1/7
Cluster: 18  GO:16448  IDs: 

Cluster: 18       GO:3902  DNA-directed RNA polymerase III activity  1/7
Cluster: 18  GO:3902  IDs: 

Cluster: 18       GO:15932  nucleobase, nucleoside, nucleotide and nucleic acid transporter activity  1/7
Cluster: 18  GO:15932  IDs: NM_004955 

Cluster: 18       GO:30145  manganese ion binding  1/7
Cluster: 18  GO:30145  IDs: NM_032454 

Cluster: 3       GO:8371  obsolete biological process  17/60
Cluster: 3  GO:8371  IDs: 

Cluster: 3       GO:16070  RNA metabolism  15/60
Cluster: 3  GO:16070  IDs: NM_004175 NM_004597 NM_004539 NM_014462 NM_032881 NM_012322 NM_021177 NM_016199 NM_012321 NM_031370 NM_016200 

Cluster: 3       GO:6396  RNA processing  15/60
Cluster: 3  GO:6396  IDs: NM_004175 NM_004597 NM_014462 NM_032881 NM_012322 NM_021177 NM_016199 NM_012321 NM_031370 NM_016200 

Cluster: 3       GO:8380  RNA splicing  14/60
Cluster: 3  GO:8380  IDs: NM_004175 NM_004597 NM_014462 NM_032881 NM_012322 NM_021177 NM_016199 NM_012321 NM_016200 

Cluster: 3       GO:6371  mRNA splicing  14/60
Cluster: 3  GO:6371  IDs: 

Cluster: 3       GO:375  RNA splicing, via transesterification reactions  14/60
Cluster: 3  GO:375  IDs: NM_004175 NM_004597 NM_014462 NM_032881 NM_012322 NM_021177 NM_016199 NM_012321 NM_016200 

Cluster: 3       GO:6397  mRNA processing  14/60
Cluster: 3  GO:6397  IDs: NM_004175 NM_004597 NM_014462 NM_032881 NM_012322 NM_021177 NM_016199 NM_012321 NM_016200 

Cluster: 3       GO:377  RNA splicing, via transesterification reactions with bulged adenosine as nucleophile  14/60
Cluster: 3  GO:377  IDs: NM_004175 NM_004597 NM_014462 NM_032881 NM_012322 NM_021177 NM_016199 NM_012321 NM_016200 

Cluster: 3       GO:398  nuclear mRNA splicing, via spliceosome  14/60
Cluster: 3  GO:398  IDs: NM_004175 NM_004597 NM_014462 NM_032881 NM_012322 NM_021177 NM_016199 NM_012321 NM_016200 

Cluster: 3       GO:245  spliceosome assembly  3/60
Cluster: 3  GO:245  IDs: 

Cluster: 3       GO:6740  NADPH regeneration  2/60
Cluster: 3  GO:6740  IDs: NM_002631 NM_006755 

Cluster: 3       GO:6739  NADPH metabolism  2/60
Cluster: 3  GO:6739  IDs: NM_002631 NM_006755 

Cluster: 3       GO:6098  pentose-phosphate shunt  2/60
Cluster: 3  GO:6098  IDs: NM_002631 NM_006755 

Cluster: 3       GO:5622  intracellular  33/60
Cluster: 3  GO:5622  IDs: NM_004175 NM_004597 NM_004539 NM_032999 NM_005348 NM_014462 NM_014463 NM_006716 NM_000986 NM_004159 NM_002180 NM_032881 NM_012322 NM_031471 NM_002797 NM_006755 NM_153477 NM_021177 NM_004628 NM_021729 NM_001212 NM_016199 NM_006230 NM_012321 NM_003802 NM_004688 NM_031370 NM_016200 

Cluster: 3       GO:30529  ribonucleoprotein complex  15/60
Cluster: 3  GO:30529  IDs: NM_004175 NM_004597 NM_014462 NM_014463 NM_000986 NM_032881 NM_012322 NM_021177 NM_016199 NM_012321 NM_031370 NM_016200 

Cluster: 3       GO:5730  nucleolus  14/60
Cluster: 3  GO:5730  IDs: NM_004175 NM_004597 NM_014462 NM_014463 NM_032881 NM_012322 NM_021177 NM_016199 NM_012321 NM_016200 

Cluster: 3       GO:5732  small nucleolar ribonucleoprotein complex  14/60
Cluster: 3  GO:5732  IDs: NM_004175 NM_004597 NM_014462 NM_014463 NM_032881 NM_012322 NM_021177 NM_016199 NM_012321 NM_016200 

Cluster: 3       GO:30532  small nuclear ribonucleoprotein complex  7/60
Cluster: 3  GO:30532  IDs: NM_012321 

Cluster: 3       GO:5681  spliceosome complex  5/60
Cluster: 3  GO:5681  IDs: NM_012321 

Cluster: 3       GO:3723  RNA binding  16/60
Cluster: 3  GO:3723  IDs: NM_004175 NM_004597 NM_014462 NM_014463 NM_000986 NM_032881 NM_012322 NM_021177 NM_016199 NM_012321 NM_031370 NM_016200 

Cluster: 3       GO:8248  pre-mRNA splicing factor activity  14/60
Cluster: 3  GO:8248  IDs: NM_004175 NM_004597 NM_014462 NM_014463 NM_032881 NM_012322 NM_021177 NM_016199 NM_012321 NM_016200 

Cluster: 3       GO:3729  mRNA binding  14/60
Cluster: 3  GO:3729  IDs: NM_004175 NM_004597 NM_014462 NM_014463 NM_032881 NM_012322 NM_021177 NM_016199 NM_012321 NM_031370 NM_016200 

Cluster: 3       GO:8369  obsolete molecular function  12/60
Cluster: 3  GO:8369  IDs: 

Cluster: 3       GO:3734  small nuclear ribonucleoprotein  7/60
Cluster: 3  GO:3734  IDs: 

Cluster: 3       GO:17069  snRNA binding  3/60
Cluster: 3  GO:17069  IDs: NM_021177 NM_016199 NM_016200 

Cluster: 3       GO:17070  U6 snRNA binding  3/60
Cluster: 3  GO:17070  IDs: NM_021177 NM_016199 NM_016200 

Cluster: 3       GO:3773  heat shock protein activity  2/60
Cluster: 3  GO:3773  IDs: 

Cluster: 3       GO:3697  single-stranded DNA binding  2/60
Cluster: 3  GO:3697  IDs: NM_002180 NM_004628 

Cluster: 7       GO:42254  ribosome biogenesis and assembly  2/10
Cluster: 7  GO:42254  IDs: NM_016042 NM_020158 

Cluster: 7       GO:6364  rRNA processing  2/10
Cluster: 7  GO:6364  IDs: NM_016042 NM_020158 

Cluster: 7       GO:7046  ribosome biogenesis  2/10
Cluster: 7  GO:7046  IDs: NM_016042 NM_020158 

Cluster: 7       GO:6360  transcription from Pol I promoter  2/10
Cluster: 7  GO:6360  IDs: 

Cluster: 7       GO:45736  negative regulation of CDK activity  1/10
Cluster: 7  GO:45736  IDs: NM_016082 

Cluster: 7       GO:7417  central nervous system development  1/10
Cluster: 7  GO:7417  IDs: NM_016082 

Cluster: 7       GO:16042  lipid catabolism  1/10
Cluster: 7  GO:16042  IDs: NM_006033 

Cluster: 7       GO:7420  brain development  1/10
Cluster: 7  GO:7420  IDs: NM_016082 

Cluster: 7       GO:45664  regulation of neuron differentiation  1/10
Cluster: 7  GO:45664  IDs: NM_016082 

Cluster: 7       GO:45595  regulation of cell differentiation  1/10
Cluster: 7  GO:45595  IDs: NM_016082 

Cluster: 7       GO:30182  neuron differentiation  1/10
Cluster: 7  GO:30182  IDs: NM_016082 

Cluster: 7       GO:79  regulation of CDK activity  1/10
Cluster: 7  GO:79  IDs: NM_016082 

Cluster: 7       GO:45786  negative regulation of cell cycle  1/10
Cluster: 7  GO:45786  IDs: NM_016082 

Cluster: 7       GO:178  exosome (RNase complex)  2/10
Cluster: 7  GO:178  IDs: NM_016042 NM_020158 

Cluster: 7       GO:177  cytoplasmic exosome (RNase complex)  1/10
Cluster: 7  GO:177  IDs: NM_016042 

Cluster: 7       GO:16788  hydrolase activity, acting on ester bonds  3/10
Cluster: 7  GO:16788  IDs: NM_016042 NM_006033 NM_020158 

Cluster: 7       GO:16896  exoribonuclease activity, producing 5'-phosphomonoesters  2/10
Cluster: 7  GO:16896  IDs: NM_016042 NM_020158 

Cluster: 7       GO:4527  exonuclease activity  2/10
Cluster: 7  GO:4527  IDs: NM_016042 NM_020158 

Cluster: 7       GO:4532  exoribonuclease activity  2/10
Cluster: 7  GO:4532  IDs: NM_016042 NM_020158 

Cluster: 7       GO:175  3'-5' exoribonuclease activity  2/10
Cluster: 7  GO:175  IDs: NM_016042 NM_020158 

Cluster: 7       GO:4540  ribonuclease activity  2/10
Cluster: 7  GO:4540  IDs: NM_016042 NM_020158 

Cluster: 7       GO:8408  3'-5' exonuclease activity  2/10
Cluster: 7  GO:8408  IDs: NM_016042 NM_020158 

Cluster: 7       GO:8970  phospholipase A1 activity  1/10
Cluster: 7  GO:8970  IDs: NM_006033 

Cluster: 7       GO:19901  protein kinase binding  1/10
Cluster: 7  GO:19901  IDs: NM_016082 

Cluster: 7       GO:42808  neuronal Cdc2-like kinase binding  1/10
Cluster: 7  GO:42808  IDs: NM_016082 

Cluster: 7       GO:19900  kinase binding  1/10
Cluster: 7  GO:19900  IDs: NM_016082 

Cluster: 7       GO:16789  carboxylic ester hydrolase activity  1/10
Cluster: 7  GO:16789  IDs: NM_006033 

Cluster: 7       GO:4620  phospholipase activity  1/10
Cluster: 7  GO:4620  IDs: NM_006033 

Cluster: 7       GO:19899  enzyme binding  1/10
Cluster: 7  GO:19899  IDs: NM_016082 

Cluster: 7       GO:5539  glycosaminoglycan binding  1/10
Cluster: 7  GO:5539  IDs: NM_006033 

Cluster: 7       GO:16298  lipase activity  1/10
Cluster: 7  GO:16298  IDs: NM_006033 

Cluster: 7       GO:8201  heparin binding  1/10
Cluster: 7  GO:8201  IDs: NM_006033 

Cluster: 7       GO:4806  triacylglycerol lipase activity  1/10
Cluster: 7  GO:4806  IDs: NM_006033 

Cluster: 7       GO:4465  lipoprotein lipase activity  1/10
Cluster: 7  GO:4465  IDs: NM_006033 

Cluster: 12       GO:19538  protein metabolism  4/8
Cluster: 12  GO:19538  IDs: NM_001895 NM_002350 NM_000969 NM_001896 

Cluster: 12       GO:7154  cell communication  4/8
Cluster: 12  GO:7154  IDs: NM_001320 NM_001895 NM_002350 NM_001896 

Cluster: 12       GO:7165  signal transduction  4/8
Cluster: 12  GO:7165  IDs: NM_001320 NM_001895 NM_002350 NM_001896 

Cluster: 12       GO:6793  phosphorus metabolism  3/8
Cluster: 12  GO:6793  IDs: NM_001895 NM_002350 NM_001896 

Cluster: 12       GO:16310  phosphorylation  3/8
Cluster: 12  GO:16310  IDs: NM_001895 NM_002350 NM_001896 

Cluster: 12       GO:6468  protein amino acid phosphorylation  3/8
Cluster: 12  GO:6468  IDs: NM_001895 NM_002350 NM_001896 

Cluster: 12       GO:6464  protein modification  3/8
Cluster: 12  GO:6464  IDs: NM_001895 NM_002350 NM_001896 

Cluster: 12       GO:6796  phosphate metabolism  3/8
Cluster: 12  GO:6796  IDs: NM_001895 NM_002350 NM_001896 

Cluster: 12       GO:7286  spermatid development  1/8
Cluster: 12  GO:7286  IDs: NM_001896 

Cluster: 12       GO:30154  cell differentiation  1/8
Cluster: 12  GO:30154  IDs: NM_001896 

Cluster: 12       GO:7283  spermatogenesis  1/8
Cluster: 12  GO:7283  IDs: NM_001896 

Cluster: 12       GO:48232  male gamete generation  1/8
Cluster: 12  GO:48232  IDs: NM_001896 

Cluster: 12       GO:6284  base-excision repair  1/8
Cluster: 12  GO:6284  IDs: NM_003925 

Cluster: 12       GO:5941  unlocalized  1/8
Cluster: 12  GO:5941  IDs: 

Cluster: 12       GO:5956  protein kinase CK2 complex  1/8
Cluster: 12  GO:5956  IDs: 

Cluster: 12       GO:3824  catalytic activity  6/8
Cluster: 12  GO:3824  IDs: NM_001320 NM_001895 NM_002350 NM_003925 NM_001896 

Cluster: 12       GO:16773  phosphotransferase activity, alcohol group as acceptor  5/8
Cluster: 12  GO:16773  IDs: NM_001320 NM_001895 NM_002350 NM_001896 

Cluster: 12       GO:4672  protein kinase activity  5/8
Cluster: 12  GO:4672  IDs: NM_001320 NM_001895 NM_002350 NM_001896 

Cluster: 12       GO:16740  transferase activity  5/8
Cluster: 12  GO:16740  IDs: NM_001320 NM_001895 NM_002350 NM_001896 

Cluster: 12       GO:16301  kinase activity  5/8
Cluster: 12  GO:16301  IDs: NM_001320 NM_001895 NM_002350 NM_001896 

Cluster: 12       GO:16772  transferase activity, transferring phosphorus-containing groups  5/8
Cluster: 12  GO:16772  IDs: NM_001320 NM_001895 NM_002350 NM_001896 

Cluster: 12       GO:4674  protein serine/threonine kinase activity  4/8
Cluster: 12  GO:4674  IDs: NM_001320 NM_001895 NM_001896 

Cluster: 12       GO:4682  protein kinase CK2 activity  3/8
Cluster: 12  GO:4682  IDs: NM_001320 NM_001895 NM_001896 

Cluster: 12       GO:17076  purine nucleotide binding  3/8
Cluster: 12  GO:17076  IDs: NM_001895 NM_002350 NM_001896 

Cluster: 12       GO:4680  casein kinase activity  3/8
Cluster: 12  GO:4680  IDs: NM_001320 NM_001895 NM_001896 

Cluster: 12       GO:5524  ATP binding  3/8
Cluster: 12  GO:5524  IDs: NM_001895 NM_002350 NM_001896 

Cluster: 12       GO:166  nucleotide binding  3/8
Cluster: 12  GO:166  IDs: NM_001895 NM_002350 NM_001896 

Cluster: 12       GO:30554  adenyl nucleotide binding  3/8
Cluster: 12  GO:30554  IDs: NM_001895 NM_002350 NM_001896 

Cluster: 12       GO:4690  cyclic-nucleotide dependent protein kinase activity  2/8
Cluster: 12  GO:4690  IDs: 

Cluster: 12       GO:30234  enzyme regulator activity  2/8
Cluster: 12  GO:30234  IDs: 

Cluster: 12       GO:4691  cAMP-dependent protein kinase activity  2/8
Cluster: 12  GO:4691  IDs: 

Cluster: 12       GO:19207  kinase regulator activity  2/8
Cluster: 12  GO:19207  IDs: 

Cluster: 12       GO:19887  protein kinase regulator activity  2/8
Cluster: 12  GO:19887  IDs: 

Cluster: 12       GO:4693  cyclin-dependent protein kinase activity  1/8
Cluster: 12  GO:4693  IDs: 

Cluster: 12       GO:4519  endonuclease activity  1/8
Cluster: 12  GO:4519  IDs: NM_003925 

Cluster: 12       GO:4520  endodeoxyribonuclease activity  1/8
Cluster: 12  GO:4520  IDs: NM_003925 

Cluster: 12       GO:3696  satellite DNA binding  1/8
Cluster: 12  GO:3696  IDs: NM_003925 

Cluster: 12       GO:4536  deoxyribonuclease activity  1/8
Cluster: 12  GO:4536  IDs: NM_003925 

Cluster: 12       GO:8605  protein kinase CK2, intrinsic regulator activity  1/8
Cluster: 12  GO:8605  IDs: 

Cluster: 12       GO:16538  cyclin-dependent protein kinase, intrinsic regulator activity  1/8
Cluster: 12  GO:16538  IDs: 

Cluster: 12       GO:19843  rRNA binding  1/8
Cluster: 12  GO:19843  IDs: NM_000969 

Cluster: 12       GO:8097  5S rRNA binding  1/8
Cluster: 12  GO:8097  IDs: NM_000969 

Cluster: 12       GO:4716  receptor signaling protein tyrosine kinase activity  1/8
Cluster: 12  GO:4716  IDs: NM_002350 

Cluster: 22       GO:9653  morphogenesis  1/2
Cluster: 22  GO:9653  IDs: NM_000142 

Cluster: 22       GO:7048  oncogenesis  1/2
Cluster: 22  GO:7048  IDs: 

Cluster: 22       GO:7166  cell surface receptor linked signal transduction  1/2
Cluster: 22  GO:7166  IDs: NM_000142 

Cluster: 22       GO:7169  transmembrane receptor protein tyrosine kinase signaling pathway  1/2
Cluster: 22  GO:7169  IDs: NM_000142 

Cluster: 22       GO:8543  FGF receptor signaling pathway  1/2
Cluster: 22  GO:8543  IDs: NM_000142 

Cluster: 22       GO:7243  protein kinase cascade  1/2
Cluster: 22  GO:7243  IDs: NM_000142 

Cluster: 22       GO:9887  organogenesis  1/2
Cluster: 22  GO:9887  IDs: NM_000142 

Cluster: 22       GO:7167  enzyme linked receptor protein signaling pathway  1/2
Cluster: 22  GO:7167  IDs: NM_000142 

Cluster: 22       GO:1501  skeletal development  1/2
Cluster: 22  GO:1501  IDs: NM_000142 

Cluster: 22       GO:7259  JAK-STAT cascade  1/2
Cluster: 22  GO:7259  IDs: NM_000142 

Cluster: 22       GO:165  MAPKKK cascade  1/2
Cluster: 22  GO:165  IDs: NM_000142 

Cluster: 22       GO:5887  integral to plasma membrane  1/2
Cluster: 22  GO:5887  IDs: NM_000142 

Cluster: 22       GO:4714  transmembrane receptor protein tyrosine kinase activity  1/2
Cluster: 22  GO:4714  IDs: NM_000142 

Cluster: 22       GO:4872  receptor activity  1/2
Cluster: 22  GO:4872  IDs: NM_000142 

Cluster: 22       GO:4888  transmembrane receptor activity  1/2
Cluster: 22  GO:4888  IDs: NM_000142 

Cluster: 22       GO:5007  fibroblast growth factor receptor activity  1/2
Cluster: 22  GO:5007  IDs: NM_000142 

Cluster: 22       GO:4713  protein-tyrosine kinase activity  1/2
Cluster: 22  GO:4713  IDs: NM_000142 

Cluster: 22       GO:19199  transmembrane receptor protein kinase activity  1/2
Cluster: 22  GO:19199  IDs: NM_000142 

Cluster: 2       GO:5737  cytoplasm  7/19
Cluster: 2  GO:5737  IDs: NM_006839 NM_007107 NM_005051 NM_006531 NM_004199 NM_002788 NM_007204 

Cluster: 2       GO:16021  integral to membrane  4/19
Cluster: 2  GO:16021  IDs: NM_006839 NM_007107 NM_005968 NM_016602 

Cluster: 2       GO:267  cell fraction  4/19
Cluster: 2  GO:267  IDs: NM_007107 NM_005051 NM_005968 NM_000508 

Cluster: 2       GO:5783  endoplasmic reticulum  3/19
Cluster: 2  GO:5783  IDs: NM_007107 NM_004199 NM_002788 

Cluster: 2       GO:5625  soluble fraction  2/19
Cluster: 2  GO:5625  IDs: NM_005051 NM_000508 

Cluster: 2       GO:4871  signal transducer activity  4/19
Cluster: 2  GO:4871  IDs: NM_001535 NM_005968 NM_016602 

Cluster: 2       GO:16798  hydrolase activity, acting on glycosyl bonds  2/19
Cluster: 2  GO:16798  IDs: NM_014610 

Cluster: 2       GO:42277  peptide binding  2/19
Cluster: 2  GO:42277  IDs: NM_007107 NM_016602 

Cluster: 2       GO:4888  transmembrane receptor activity  2/19
Cluster: 2  GO:4888  IDs: NM_005968 NM_016602 

Cluster: 2       GO:4553  hydrolase activity, hydrolyzing O-glycosyl compounds  2/19
Cluster: 2  GO:4553  IDs: NM_014610 

Cluster: 9       GO:3714  transcription co-repressor activity  1/4
Cluster: 9  GO:3714  IDs: NM_006311 

Cluster: 21       GO:6402  mRNA catabolism  1/4
Cluster: 21  GO:6402  IDs: NM_023011 

Cluster: 21       GO:6073  glucan metabolism  1/4
Cluster: 21  GO:6073  IDs: NM_002093 

Cluster: 21       GO:5976  polysaccharide metabolism  1/4
Cluster: 21  GO:5976  IDs: NM_002093 

Cluster: 21       GO:184  mRNA catabolism, nonsense-mediated  1/4
Cluster: 21  GO:184  IDs: NM_023011 

Cluster: 21       GO:6112  energy reserve metabolism  1/4
Cluster: 21  GO:6112  IDs: NM_002093 

Cluster: 21       GO:5977  glycogen metabolism  1/4
Cluster: 21  GO:5977  IDs: NM_002093 

Cluster: 21       GO:4690  cyclic-nucleotide dependent protein kinase activity  1/4
Cluster: 21  GO:4690  IDs: 

Cluster: 21       GO:4691  cAMP-dependent protein kinase activity  1/4
Cluster: 21  GO:4691  IDs: 

Cluster: 21       GO:5478  intracellular transporter activity  1/4
Cluster: 21  GO:5478  IDs: NM_023011 

Cluster: 21       GO:5487  nucleocytoplasmic transporter activity  1/4
Cluster: 21  GO:5487  IDs: NM_023011 

Cluster: 21       GO:4696  glycogen synthase kinase 3 activity  1/4
Cluster: 21  GO:4696  IDs: NM_002093 

Cluster: 6       GO:6406  mRNA-nucleus export  1/12
Cluster: 6  GO:6406  IDs: 

Cluster: 6       GO:5622  intracellular  9/12
Cluster: 6  GO:5622  IDs: NM_007222 NM_138394 NM_004671 NM_001019 NM_022740 NM_005033 NM_004640 NM_003211 NM_005804 

Cluster: 6       GO:5623  cell  9/12
Cluster: 6  GO:5623  IDs: NM_007222 NM_138394 NM_004671 NM_001019 NM_022740 NM_005033 NM_004640 NM_003211 NM_005804 

Cluster: 6       GO:5634  nucleus  8/12
Cluster: 6  GO:5634  IDs: NM_007222 NM_138394 NM_004671 NM_022740 NM_005033 NM_004640 NM_003211 NM_005804 

Cluster: 6       GO:3676  nucleic acid binding  7/12
Cluster: 6  GO:3676  IDs: NM_007222 NM_138394 NM_004671 NM_001019 NM_005033 NM_004640 NM_005782 NM_003211 NM_005804 

Cluster: 6       GO:3677  DNA binding  4/12
Cluster: 6  GO:3677  IDs: NM_007222 NM_004671 NM_003211 

Cluster: 6       GO:30528  transcription regulator activity  3/12
Cluster: 6  GO:30528  IDs: NM_007222 NM_022740 

Cluster: 6       GO:700  mismatch base pair DNA N-glycosylase activity  1/12
Cluster: 6  GO:700  IDs: NM_003211 

Cluster: 6       GO:8263  pyrimidine-specific mismatch base pair DNA N-glycosylase activity  1/12
Cluster: 6  GO:8263  IDs: NM_003211 

Cluster: 6       GO:16799  hydrolase activity, hydrolyzing N-glycosyl compounds  1/12
Cluster: 6  GO:16799  IDs: NM_003211 

Cluster: 6       GO:19104  DNA N-glycosylase activity  1/12
Cluster: 6  GO:19104  IDs: NM_003211 

Cluster: 1       GO:15630  microtubule cytoskeleton  3/18
Cluster: 1  GO:15630  IDs: NM_007234 

Cluster: 1       GO:5856  cytoskeleton  3/18
Cluster: 1  GO:5856  IDs: NM_007234 

Cluster: 1       GO:5871  kinesin complex  2/18
Cluster: 1  GO:5871  IDs: 

Cluster: 20       GO:9206  purine ribonucleoside triphosphate biosynthesis  2/2
Cluster: 20  GO:9206  IDs: NM_130463 NM_001696 

Cluster: 20       GO:9150  purine ribonucleotide metabolism  2/2
Cluster: 20  GO:9150  IDs: NM_130463 NM_001696 

Cluster: 20       GO:6810  transport  2/2
Cluster: 20  GO:6810  IDs: NM_130463 NM_001696 

Cluster: 20       GO:9144  purine nucleoside triphosphate metabolism  2/2
Cluster: 20  GO:9144  IDs: NM_130463 NM_001696 

Cluster: 20       GO:6163  purine nucleotide metabolism  2/2
Cluster: 20  GO:6163  IDs: NM_130463 NM_001696 

Cluster: 20       GO:9201  ribonucleoside triphosphate biosynthesis  2/2
Cluster: 20  GO:9201  IDs: NM_130463 NM_001696 

Cluster: 20       GO:9142  nucleoside triphosphate biosynthesis  2/2
Cluster: 20  GO:9142  IDs: NM_130463 NM_001696 

Cluster: 20       GO:6812  cation transport  2/2
Cluster: 20  GO:6812  IDs: NM_130463 NM_001696 

Cluster: 20       GO:8151  cell growth and/or maintenance  2/2
Cluster: 20  GO:8151  IDs: NM_130463 NM_001696 

Cluster: 20       GO:6731  coenzymes and prosthetic group metabolism  2/2
Cluster: 20  GO:6731  IDs: NM_130463 NM_001696 

Cluster: 20       GO:6811  ion transport  2/2
Cluster: 20  GO:6811  IDs: NM_130463 NM_001696 

Cluster: 20       GO:6753  nucleoside phosphate metabolism  2/2
Cluster: 20  GO:6753  IDs: NM_130463 NM_001696 

Cluster: 20       GO:6732  coenzyme metabolism  2/2
Cluster: 20  GO:6732  IDs: NM_130463 NM_001696 

Cluster: 20       GO:9117  nucleotide metabolism  2/2
Cluster: 20  GO:9117  IDs: NM_130463 NM_001696 

Cluster: 20       GO:9058  biosynthesis  2/2
Cluster: 20  GO:9058  IDs: NM_130463 NM_001696 

Cluster: 20       GO:15992  proton transport  2/2
Cluster: 20  GO:15992  IDs: NM_130463 NM_001696 

Cluster: 20       GO:6754  ATP biosynthesis  2/2
Cluster: 20  GO:6754  IDs: NM_130463 NM_001696 

Cluster: 20       GO:9205  purine ribonucleoside triphosphate metabolism  2/2
Cluster: 20  GO:9205  IDs: NM_130463 NM_001696 

Cluster: 20       GO:9199  ribonucleoside triphosphate metabolism  2/2
Cluster: 20  GO:9199  IDs: NM_130463 NM_001696 

Cluster: 20       GO:9165  nucleotide biosynthesis  2/2
Cluster: 20  GO:9165  IDs: NM_130463 NM_001696 

Cluster: 20       GO:9259  ribonucleotide metabolism  2/2
Cluster: 20  GO:9259  IDs: NM_130463 NM_001696 

Cluster: 20       GO:6818  hydrogen transport  2/2
Cluster: 20  GO:6818  IDs: NM_130463 NM_001696 

Cluster: 20       GO:6752  group transfer coenzyme metabolism  2/2
Cluster: 20  GO:6752  IDs: NM_130463 NM_001696 

Cluster: 20       GO:9108  coenzyme biosynthesis  2/2
Cluster: 20  GO:9108  IDs: NM_130463 NM_001696 

Cluster: 20       GO:9145  purine nucleoside triphosphate biosynthesis  2/2
Cluster: 20  GO:9145  IDs: NM_130463 NM_001696 

Cluster: 20       GO:46034  ATP metabolism  2/2
Cluster: 20  GO:46034  IDs: NM_130463 NM_001696 

Cluster: 20       GO:15672  monovalent inorganic cation transport  2/2
Cluster: 20  GO:15672  IDs: NM_130463 NM_001696 

Cluster: 20       GO:9152  purine ribonucleotide biosynthesis  2/2
Cluster: 20  GO:9152  IDs: NM_130463 NM_001696 

Cluster: 20       GO:9141  nucleoside triphosphate metabolism  2/2
Cluster: 20  GO:9141  IDs: NM_130463 NM_001696 

Cluster: 20       GO:6164  purine nucleotide biosynthesis  2/2
Cluster: 20  GO:6164  IDs: NM_130463 NM_001696 

Cluster: 20       GO:9260  ribonucleotide biosynthesis  2/2
Cluster: 20  GO:9260  IDs: NM_130463 NM_001696 

Cluster: 20       GO:46138  coenzymes and prosthetic group biosynthesis  2/2
Cluster: 20  GO:46138  IDs: NM_130463 NM_001696 

Cluster: 20       GO:15985  energy coupled proton transport, down the electrochemical gradient  1/2
Cluster: 20  GO:15985  IDs: NM_001696 

Cluster: 20       GO:6119  oxidative phosphorylation  1/2
Cluster: 20  GO:6119  IDs: NM_001696 

Cluster: 20       GO:15986  ATP synthesis coupled proton transport  1/2
Cluster: 20  GO:15986  IDs: NM_001696 

Cluster: 20       GO:45259  proton-transporting ATP synthase complex  1/2
Cluster: 20  GO:45259  IDs: 

Cluster: 20       GO:16469  proton-transporting two-sector ATPase complex  1/2
Cluster: 20  GO:16469  IDs: NM_001696 

Cluster: 20       GO:5753  proton-transporting ATP synthase complex (sensu Eukarya)  1/2
Cluster: 20  GO:5753  IDs: 

Cluster: 20       GO:45255  hydrogen-translocating F-type ATPase complex  1/2
Cluster: 20  GO:45255  IDs: 

Cluster: 20       GO:19866  inner membrane  1/2
Cluster: 20  GO:19866  IDs: 

Cluster: 20       GO:5740  mitochondrial membrane  1/2
Cluster: 20  GO:5740  IDs: 

Cluster: 20       GO:5743  mitochondrial inner membrane  1/2
Cluster: 20  GO:5743  IDs: 

Cluster: 20       GO:219  vacuolar hydrogen-transporting ATPase  1/2
Cluster: 20  GO:219  IDs: 

Cluster: 20       GO:5739  mitochondrion  1/2
Cluster: 20  GO:5739  IDs: 

Cluster: 20       GO:15077  monovalent inorganic cation transporter activity  2/2
Cluster: 20  GO:15077  IDs: NM_130463 NM_001696 

Cluster: 20       GO:16787  hydrolase activity  2/2
Cluster: 20  GO:16787  IDs: NM_130463 NM_001696 

Cluster: 20       GO:8324  cation transporter activity  2/2
Cluster: 20  GO:8324  IDs: NM_130463 NM_001696 

Cluster: 20       GO:15078  hydrogen ion transporter activity  2/2
Cluster: 20  GO:15078  IDs: NM_130463 NM_001696 

Cluster: 20       GO:8369  obsolete molecular function  2/2
Cluster: 20  GO:8369  IDs: 

Cluster: 20       GO:15075  ion transporter activity  2/2
Cluster: 20  GO:15075  IDs: NM_130463 NM_001696 

Cluster: 20       GO:5215  transporter activity  2/2
Cluster: 20  GO:5215  IDs: NM_130463 NM_001696 

Cluster: 20       GO:3936  hydrogen-transporting two-sector ATPase activity  2/2
Cluster: 20  GO:3936  IDs: 

Cluster: 20       GO:42625  ATPase activity, coupled to transmembrane movement of ions  1/2
Cluster: 20  GO:42625  IDs: NM_001696 

Cluster: 20       GO:8553  hydrogen-exporting ATPase activity, phosphorylative mechanism  1/2
Cluster: 20  GO:8553  IDs: 

Cluster: 20       GO:15399  primary active transporter activity  1/2
Cluster: 20  GO:15399  IDs: NM_001696 

Cluster: 20       GO:15662  ATPase activity, coupled to transmembrane movement of ions, phosphorylative mechanism  1/2
Cluster: 20  GO:15662  IDs: 

Cluster: 20       GO:16820  hydrolase activity, acting on acid anhydrides, catalyzing transmembrane movement of substances  1/2
Cluster: 20  GO:16820  IDs: NM_001696 

Cluster: 20       GO:15405  P-P-bond-hydrolysis-driven transporter activity  1/2
Cluster: 20  GO:15405  IDs: NM_001696 

Cluster: 20       GO:42626  ATPase activity, coupled to transmembrane movement of substances  1/2
Cluster: 20  GO:42626  IDs: NM_001696 

Cluster: 20       GO:5386  carrier activity  1/2
Cluster: 20  GO:5386  IDs: NM_001696 

Cluster: 20       GO:260  hydrogen-translocating V-type ATPase activity  1/2
Cluster: 20  GO:260  IDs: 

Cluster: 14       GO:9987  cellular process  7/14
Cluster: 14  GO:9987  IDs: NM_005716 NM_005483 NM_003935 NM_019082 NM_014285 

Cluster: 14       GO:16043  cell organization and biogenesis  4/14
Cluster: 14  GO:16043  IDs: NM_005483 NM_003935 NM_019082 NM_014285 

Cluster: 14       GO:8283  cell proliferation  3/14
Cluster: 14  GO:8283  IDs: NM_005483 NM_003935 

Cluster: 14       GO:278  mitotic cell cycle  3/14
Cluster: 14  GO:278  IDs: 

Cluster: 14       GO:7049  cell cycle  3/14
Cluster: 14  GO:7049  IDs: NM_005483 NM_003935 

Cluster: 14       GO:6997  nuclear organization and biogenesis  2/14
Cluster: 14  GO:6997  IDs: NM_005483 NM_003935 

Cluster: 14       GO:67  DNA replication and chromosome cycle  2/14
Cluster: 14  GO:67  IDs: NM_005483 NM_003935 

Cluster: 14       GO:84  S phase of mitotic cell cycle  2/14
Cluster: 14  GO:84  IDs: 

Cluster: 14       GO:7001  chromosome organization and biogenesis (sensu Eukarya)  2/14
Cluster: 14  GO:7001  IDs: NM_005483 NM_003935 

Cluster: 14       GO:6260  DNA replication  2/14
Cluster: 14  GO:6260  IDs: NM_005483 NM_003935 

Cluster: 14       GO:6334  nucleosome assembly  1/14
Cluster: 14  GO:6334  IDs: NM_005483 

Cluster: 14       GO:6265  DNA topological change  1/14
Cluster: 14  GO:6265  IDs: NM_003935 

Cluster: 14       GO:6335  DNA replication dependent nucleosome assembly  1/14
Cluster: 14  GO:6335  IDs: NM_005483 

Cluster: 14       GO:6304  DNA modification  1/14
Cluster: 14  GO:6304  IDs: NM_003935 

Cluster: 14       GO:6261  DNA dependent DNA replication  1/14
Cluster: 14  GO:6261  IDs: NM_003935 

Cluster: 14       GO:6268  DNA unwinding  1/14
Cluster: 14  GO:6268  IDs: NM_003935 

Cluster: 14       GO:775  chromosome, pericentric region  1/14
Cluster: 14  GO:775  IDs: NM_014487 

Cluster: 14       GO:5698  centromere  1/14
Cluster: 14  GO:5698  IDs: 

Cluster: 14       GO:5678  chromatin assembly complex  1/14
Cluster: 14  GO:5678  IDs: NM_005483 

Cluster: 14       GO:16585  chromatin remodeling complex  1/14
Cluster: 14  GO:16585  IDs: NM_005483 

Cluster: 14       GO:5615  extracellular space  1/14
Cluster: 14  GO:5615  IDs: NM_002415 

Cluster: 14       GO:16853  isomerase activity  2/14
Cluster: 14  GO:16853  IDs: NM_002415 NM_003935 

Cluster: 14       GO:3916  DNA topoisomerase activity  1/14
Cluster: 14  GO:3916  IDs: NM_003935 

Cluster: 14       GO:16873  other isomerase activity  1/14
Cluster: 14  GO:16873  IDs: 

Cluster: 14       GO:3917  DNA topoisomerase type I activity  1/14
Cluster: 14  GO:3917  IDs: NM_003935 

Cluster: 14       GO:8312  7S RNA binding  1/14
Cluster: 14  GO:8312  IDs: NM_014285 

Cluster: 14       GO:5125  cytokine activity  1/14
Cluster: 14  GO:5125  IDs: NM_002415 

Cluster: 14       GO:8181  tumor suppressor  1/14
Cluster: 14  GO:8181  IDs: 

Cluster: 14       GO:3762  histone-specific chaperone activity  1/14
Cluster: 14  GO:3762  IDs: 

Cluster: 10       GO:8150  biological_process  8/23
Cluster: 10  GO:8150  IDs: NM_019037 NM_016328 NM_033536 NM_024569 NM_006929 NM_017491 NM_006066 NM_003091 NM_031208 

Cluster: 10       GO:7582  physiological processes  7/23
Cluster: 10  GO:7582  IDs: NM_019037 NM_016328 NM_033536 NM_006929 NM_017491 NM_006066 NM_003091 NM_031208 

Cluster: 10       GO:7048  oncogenesis  2/23
Cluster: 10  GO:7048  IDs: 

Cluster: 10       GO:5575  cellular_component  6/23
Cluster: 10  GO:5575  IDs: NM_018103 NM_019037 NM_016328 NM_033536 NM_024569 NM_017491 NM_003091 

Cluster: 10       GO:3674  molecular_function  8/23
Cluster: 10  GO:3674  IDs: NM_019037 NM_016328 NM_033536 NM_024569 NM_006929 NM_017491 NM_006066 NM_003091 NM_031208 
