# Supplementary material for: The Use of Edge-Betweenness Clustering to Investigate Biological Function in Protein Interaction Networks
Source: BMC Bioinformatics. 2005 Mar 1;6:39. doi: 10.1186/1471-2105-6-39 (PMC555937; doi:10.1186/1471-2105-6-39)
Supplement: Additional File 9 — These files provide information on all the clusters (of size > 1) formed when the Gavin, Uetz and Lehner datasets were clustered. Each file name begins with the name of the dataset used in clustering, followed by the number of edges removed to perform the clustering. The files with a name ending 'clusters.txt' list all the members of each cluster and all the GO terms which were found to be significant for that cluster. Files ending with 'proteins-per-GO.txt', give further detail, showing the transcripts in the cluster which had the significant GO annotations. The examples provided show each dataset with the 'best' number of edges removed (see Results section: Difference in clustering between the datasets). For the smallest (Lehner) dataset, examples with greater and fewer numbers of edges removed are also provided. [file 1471-2105-6-39-S9.txt]

CLUSTER: 32 SIZE 2
Members of cluster
YFR004W, YOR261C

Significant GO terms for this cluster (cluster proteins with this annotation/cluster size)
   biological_process
      GO:19538  protein metabolism  2/2
      GO:9057  macromolecule catabolism  2/2
      GO:9056  catabolism  2/2
   cellular_component
   molecular_process


CLUSTER: 34 SIZE 42
Members of cluster
YDL179W, YJR131W, YER179W, YDR146C, YDR095C, YDR189W, YBL112C, YHR038W, YOR020C, YJR056C, YDL127W, YNL013C, YIR025W, YGL134W, YIL046W, YIL050W, YBR171W, YHR198C, YPL219W, YNL245C, YPL031C, YLR335W, YML064C, YMR308C, YLR284C, YOR180C, YLR082C, YCR087W, YNL239W, YJR159W, YGL215W, YOR087W, YOR229W, YPL121C, YJL058C, YKL008C, YER045C, YBR138C, YDL246C, YPL133C, YOR075W, YDR313C

Significant GO terms for this cluster (cluster proteins with this annotation/cluster size)
   biological_process
      GO:8283  cell proliferation  10/42
   cellular_component
   molecular_process


CLUSTER: 29 SIZE 19
Members of cluster
YMR092C, YOR138C, YLR144C, YEL062W, YOR181W, YCR009C, YJL151C, YDR388W, YGR268C, YOR122C, YIL159W, YLR102C, YFL039C, YNL138W, YHR070W, YMR192W, YBR108W, YHR133C, YLL050C

Significant GO terms for this cluster (cluster proteins with this annotation/cluster size)
   biological_process
      GO:8151  cell growth and/or maintenance  10/19
      GO:3  reproduction  6/19
      GO:7275  development  6/19
      GO:19954  asexual reproduction  6/19
      GO:6810  transport  5/19
   cellular_component
   molecular_process


CLUSTER: 146 SIZE 2
Members of cluster
YDL220C, YDR082W

Significant GO terms for this cluster (cluster proteins with this annotation/cluster size)
   biological_process
      GO:9719  response to endogenous stimulus  2/2
      GO:6950  response to stress  2/2
   cellular_component
   molecular_process


CLUSTER: 194 SIZE 2
Members of cluster
YJR094C, YMR139W

Significant GO terms for this cluster (cluster proteins with this annotation/cluster size)
   biological_process
      GO:8283  cell proliferation  2/2
   cellular_component
   molecular_process


CLUSTER: 38 SIZE 23
Members of cluster
YDR311W, YAL034WA, YJR010CA, YHR128W, YGL172W, YGR253C, YFR002W, YML031W, YGR120C, YMR129W, YJL057C, YJL117W, YNR025C, YOL065C, YGR119C, YDL088C, YGL180W, YMR153W, YKR062W, YKL028W, YKL103C, YPR185W, YJL041W

Significant GO terms for this cluster (cluster proteins with this annotation/cluster size)
   biological_process
      GO:9987  cellular process  19/23
      GO:7582  physiological processes  19/23
      GO:8151  cell growth and/or maintenance  15/23
      GO:8152  metabolism  13/23
      GO:6139  nucleobase, nucleoside, nucleotide and nucleic acid metabolism  11/23
      GO:6810  transport  10/23
      GO:16043  cell organization and biogenesis  2/23
      GO:7028  cytoplasm organization and biogenesis  2/23
      GO:42254  ribosome biogenesis and assembly  2/23
   cellular_component
   molecular_process


CLUSTER: 28 SIZE 29
Members of cluster
YEL043W, YJL019W, YOL083W, YPL027W, YML058W, YJL038C, YOR188W, YCR027C, YNL247W, YDL143W, YOL012C, YLR387C, YNL146W, YPL242C, YDR131C, YER124C, YCL027W, YOR370C, YER031C, YER114C, YLR128W, YNL044W, YIR014W, YLR428C, YKR030W, YNR003C, YHR211W, YPL244C, YER036C

Significant GO terms for this cluster (cluster proteins with this annotation/cluster size)
   biological_process
      GO:8152  metabolism  2/29
   cellular_component
   molecular_process


CLUSTER: 24 SIZE 15
Members of cluster
YBL010C, YGL044C, YKR083C, YMR061W, YHR197W, YLR424W, YKL052C, YDR228C, YOR250C, YLR423C, YGR252W, YDR448W, YKR022C, YMR077C, YPR049C

Significant GO terms for this cluster (cluster proteins with this annotation/cluster size)
   biological_process
      GO:6139  nucleobase, nucleoside, nucleotide and nucleic acid metabolism  6/15
      GO:16070  RNA metabolism  4/15
   cellular_component
   molecular_process


CLUSTER: 36 SIZE 3
Members of cluster
YJR074W, YLR293C, YOR185C

Significant GO terms for this cluster (cluster proteins with this annotation/cluster size)
   biological_process
      GO:42254  ribosome biogenesis and assembly  1/3
      GO:16043  cell organization and biogenesis  1/3
      GO:7028  cytoplasm organization and biogenesis  1/3
   cellular_component
   molecular_process


CLUSTER: 153 SIZE 3
Members of cluster
YKL002W, YOL034W, YMR117C

Significant GO terms for this cluster (cluster proteins with this annotation/cluster size)
   biological_process
      GO:6974  response to DNA damage stimulus  1/3
   cellular_component
   molecular_process


CLUSTER: 143 SIZE 3
Members of cluster
YHR204W, YGL030W, YER126C

Significant GO terms for this cluster (cluster proteins with this annotation/cluster size)
   biological_process
      GO:42254  ribosome biogenesis and assembly  1/3
      GO:16043  cell organization and biogenesis  1/3
      GO:7028  cytoplasm organization and biogenesis  1/3
   cellular_component
   molecular_process


CLUSTER: 16 SIZE 12
Members of cluster
YNL099C, YNL093W, YIL113W, YLL019C, YHR030C, YNL032W, YPL140C, YNL056W, YGL239C, YDR063W, YKL013C, YMR325W

Significant GO terms for this cluster (cluster proteins with this annotation/cluster size)
   biological_process
      GO:6793  phosphorus metabolism  3/12
      GO:6464  protein modification  3/12
      GO:16310  phosphorylation  3/12
      GO:6796  phosphate metabolism  3/12
   cellular_component
   molecular_process


CLUSTER: 41 SIZE 32
Members of cluster
YOL021C, YNL164C, YHR194W, YLR462W, YDR106W, YOL082W, YPR082C, YPL023C, YOL063C, YJR127C, YOR115C, YBR055C, YDR207C, YGL011C, YBL004W, YJR070C, YER100W, YNL288W, YKL075C, YHR129C, YPL067C, YPL229W, YBR173C, YDR122W, YKR086W, YPR177C, YLR118C, YHR102W, YOR353C, YPR025C, YJR077C, YNL091W

Significant GO terms for this cluster (cluster proteins with this annotation/cluster size)
   biological_process
      GO:16070  RNA metabolism  4/32
   cellular_component
   molecular_process


CLUSTER: 18 SIZE 30
Members of cluster
YLR275W, YNL118C, YOR319W, YGR158C, YBL026W, YLR264W, YBR094W, YDR378C, YOR375C, YEL015W, YAL018C, YER112W, YBR103W, YKL176C, YOR159C, YOR167C, YIL112W, YOL149W, YPR017C, YDL111C, YLR269C, YGL096W, YER146W, YOL106W, YNL147W, YJL124C, YJR022W, YPR182W, YDL160C, YDR357C

Significant GO terms for this cluster (cluster proteins with this annotation/cluster size)
   biological_process
      GO:8152  metabolism  15/30
      GO:6139  nucleobase, nucleoside, nucleotide and nucleic acid metabolism  13/30
      GO:16070  RNA metabolism  12/30
      GO:42254  ribosome biogenesis and assembly  2/30
      GO:8151  cell growth and/or maintenance  2/30
      GO:16043  cell organization and biogenesis  2/30
      GO:7028  cytoplasm organization and biogenesis  2/30
   cellular_component
   molecular_process


CLUSTER: 155 SIZE 2
Members of cluster
YGR075C, YDL098C

Significant GO terms for this cluster (cluster proteins with this annotation/cluster size)
   biological_process
      GO:16070  RNA metabolism  2/2
      GO:6139  nucleobase, nucleoside, nucleotide and nucleic acid metabolism  2/2
   cellular_component
   molecular_process


CLUSTER: 103 SIZE 10
Members of cluster
YLR095C, YER144C, YOL060C, YLR379W, YBR059C, YER094C, YDR493W, YOR157C, YDR445C, YDL075W

Significant GO terms for this cluster (cluster proteins with this annotation/cluster size)
   biological_process
      GO:19538  protein metabolism  4/10
      GO:9057  macromolecule catabolism  3/10
      GO:9056  catabolism  3/10
   cellular_component
   molecular_process


CLUSTER: 17 SIZE 16
Members of cluster
YIL035C, YGR047C, YML094W, YMR052W, YJL184W, YPL260W, YOR061W, YIL144W, YOR039W, YGL254W, YLR200W, YFR008W, YPL174C, YGL154C, YOR303W, YHR215W

Significant GO terms for this cluster (cluster proteins with this annotation/cluster size)
   biological_process
      GO:8283  cell proliferation  6/16
      GO:6793  phosphorus metabolism  3/16
      GO:6464  protein modification  3/16
      GO:16310  phosphorylation  3/16
      GO:6796  phosphate metabolism  3/16
   cellular_component
   molecular_process


CLUSTER: 102 SIZE 5
Members of cluster
YML099C, YBR040W, YCL040W, YGR040W, YDL159W

Significant GO terms for this cluster (cluster proteins with this annotation/cluster size)
   biological_process
      GO:6793  phosphorus metabolism  2/5
      GO:6464  protein modification  2/5
      GO:16310  phosphorylation  2/5
      GO:6796  phosphate metabolism  2/5
      GO:19538  protein metabolism  2/5
      GO:7154  cell communication  2/5
   cellular_component
   molecular_process


CLUSTER: 101 SIZE 11
Members of cluster
YPL153C, YMR179W, YOR213C, YJR060W, YNL003C, YFL056C, YHR031C, YDR217C, YPR115W, YNL201C, YPL138C

Significant GO terms for this cluster (cluster proteins with this annotation/cluster size)
   biological_process
      GO:6139  nucleobase, nucleoside, nucleotide and nucleic acid metabolism  6/11
      GO:8152  metabolism  6/11
      GO:6259  DNA metabolism  3/11
      GO:6974  response to DNA damage stimulus  2/11
      GO:6950  response to stress  2/11
      GO:9719  response to endogenous stimulus  2/11
   cellular_component
   molecular_process


CLUSTER: 104 SIZE 15
Members of cluster
YGR221C, YJL008C, YGL233W, YNR046W, YIL079C, YJL157C, YGR134W, YMR216C, YAL041W, YBR102C, YJL187C, YBR200W, YLR206W, YHR087W, YOR177C

Significant GO terms for this cluster (cluster proteins with this annotation/cluster size)
   biological_process
      GO:7275  development  3/15
      GO:3  reproduction  3/15
      GO:19954  asexual reproduction  3/15
   cellular_component
   molecular_process


CLUSTER: 99 SIZE 2
Members of cluster
YJL203W, YDL043C

Significant GO terms for this cluster (cluster proteins with this annotation/cluster size)
   biological_process
      GO:16070  RNA metabolism  2/2
      GO:6139  nucleobase, nucleoside, nucleotide and nucleic acid metabolism  2/2
   cellular_component
   molecular_process


CLUSTER: 177 SIZE 2
Members of cluster
YKL048C, YJR113C

Significant GO terms for this cluster (cluster proteins with this annotation/cluster size)
   biological_process
      GO:19538  protein metabolism  2/2
      GO:6464  protein modification  1/2
      GO:6796  phosphate metabolism  1/2
      GO:6793  phosphorus metabolism  1/2
      GO:16310  phosphorylation  1/2
   cellular_component
   molecular_process


CLUSTER: 22 SIZE 22
Members of cluster
YPL110C, YGR024C, YMR226C, YPL111W, YER065C, YGL221C, YDL236W, YIL082W, YDR273W, YFL061W, YKL090W, YPR062W, YFR052W, YNL189W, YPL214C, YHL009C, YJR133W, YLR303W, YPL128C, YOL058W, YBR252W, YML028W

Significant GO terms for this cluster (cluster proteins with this annotation/cluster size)
   biological_process
      GO:8150  biological_process  16/22
      GO:8150  biological_process  16/22
      GO:8151  cell growth and/or maintenance  1/22
   cellular_component
   molecular_process


CLUSTER: 139 SIZE 2
Members of cluster
YLR340W, YDL081C

Significant GO terms for this cluster (cluster proteins with this annotation/cluster size)
   biological_process
      GO:19538  protein metabolism  2/2
      GO:9059  macromolecule biosynthesis  2/2
      GO:9058  biosynthesis  2/2
   cellular_component
   molecular_process


CLUSTER: 39 SIZE 14
Members of cluster
YDR416W, YGR129W, YNL229C, YBL043W, YDR017C, YJR050W, YKL095W, YNL042W, YLR117C, YDR099W, YBR188C, YBR190W, YBL101WA, YBR244W

Significant GO terms for this cluster (cluster proteins with this annotation/cluster size)
   biological_process
      GO:16070  RNA metabolism  5/14
   cellular_component
   molecular_process


CLUSTER: 20 SIZE 31
Members of cluster
YLR273C, YOR158W, YDL133W, YKL173W, YBL050W, YOL032W, YPL192C, YLL009C, YDL001W, YBL030C, YDL173W, YOR023C, YDL126C, YFL035C, YLR262C, YOL010W, YLR130C, YJR134C, YBL103C, YOR307C, YOL036W, YCR082W, YER101C, YNL204C, YMR079W, YCL011C, YIL084C, YOR245C, YNL098C, YBR272C, YDR160W

Significant GO terms for this cluster (cluster proteins with this annotation/cluster size)
   biological_process
      GO:8150  biological_process  23/31
      GO:8150  biological_process  23/31
   cellular_component
   molecular_process


CLUSTER: 190 SIZE 2
Members of cluster
YGL169W, YLL004W

Significant GO terms for this cluster (cluster proteins with this annotation/cluster size)
   biological_process
      GO:278  mitotic cell cycle  1/2
      GO:84  S phase of mitotic cell cycle  1/2
      GO:7049  cell cycle  1/2
      GO:67  DNA replication and chromosome cycle  1/2
   cellular_component
   molecular_process


CLUSTER: 123 SIZE 3
Members of cluster
YBR254C, YKR068C, YDR472W

Significant GO terms for this cluster (cluster proteins with this annotation/cluster size)
   biological_process
      GO:8151  cell growth and/or maintenance  3/3
      GO:6810  transport  3/3
   cellular_component
   molecular_process


CLUSTER: 60 SIZE 9
Members of cluster
YPL149W, YBL078C, YNR007C, YHR171W, YAR031W, YMR159C, YBR217W, YCR029CA, YMR183C

Significant GO terms for this cluster (cluster proteins with this annotation/cluster size)
   biological_process
      GO:9987  cellular process  8/9
      GO:7582  physiological processes  8/9
      GO:8151  cell growth and/or maintenance  7/9
      GO:6810  transport  6/9
   cellular_component
   molecular_process


CLUSTER: 68 SIZE 4
Members of cluster
YOL139C, YGL028C, YOR276W, YDR482C

Significant GO terms for this cluster (cluster proteins with this annotation/cluster size)
   biological_process
      GO:19538  protein metabolism  2/4
      GO:9059  macromolecule biosynthesis  2/4
      GO:9058  biosynthesis  2/4
   cellular_component
   molecular_process


CLUSTER: 172 SIZE 2
Members of cluster
YPR018W, YBR195C

Significant GO terms for this cluster (cluster proteins with this annotation/cluster size)
   biological_process
      GO:6139  nucleobase, nucleoside, nucleotide and nucleic acid metabolism  2/2
      GO:6950  response to stress  1/2
      GO:6974  response to DNA damage stimulus  1/2
      GO:9719  response to endogenous stimulus  1/2
   cellular_component
   molecular_process


CLUSTER: 192 SIZE 2
Members of cluster
YJL025W, YBL014C

Significant GO terms for this cluster (cluster proteins with this annotation/cluster size)
   biological_process
      GO:6139  nucleobase, nucleoside, nucleotide and nucleic acid metabolism  2/2
   cellular_component
   molecular_process


CLUSTER: 7 SIZE 35
Members of cluster
YOR057W, YJR090C, YOR338W, YFL009W, YDR139C, YPR008W, YLR100W, YGL249W, YLR368W, YCR079W, YLR097C, YOR359W, YPR078C, YMR094W, YBR034C, YLR224W, YLL052C, YBL005W, YLR399C, YPR093C, YDR410C, YDR335W, YIL002C, YMR048W, YDR328C, YLR352W, YGR118W, YDR274C, YNL244C, YHR075C, YHR106W, YML088W, YDL132W, YMR035W, YGR009C

Significant GO terms for this cluster (cluster proteins with this annotation/cluster size)
   biological_process
      GO:19538  protein metabolism  7/35
      GO:9057  macromolecule catabolism  5/35
      GO:9056  catabolism  5/35
   cellular_component
   molecular_process


CLUSTER: 54 SIZE 20
Members of cluster
YDL002C, YIL172C, YLR305C, YOR047C, YER092W, YJL064W, YOR355W, YJR122W, YFR047C, YNR029C, YHR032W, YGL150C, YJL065C, YHR158C, YDL012C, YDR151C, YLL046C, YMR181C, YHL046C, YHR140W

Significant GO terms for this cluster (cluster proteins with this annotation/cluster size)
   biological_process
      GO:9987  cellular process  2/20
      GO:7582  physiological processes  2/20
      GO:8152  metabolism  1/20
   cellular_component
   molecular_process


CLUSTER: 161 SIZE 5
Members of cluster
YGR232W, YOR259C, YBR211C, YDR394W, YOR117W

Significant GO terms for this cluster (cluster proteins with this annotation/cluster size)
   biological_process
      GO:19538  protein metabolism  4/5
      GO:9057  macromolecule catabolism  4/5
      GO:8152  metabolism  4/5
      GO:9056  catabolism  4/5
   cellular_component
   molecular_process


CLUSTER: 125 SIZE 9
Members of cluster
YLR429W, YGR122W, YER104W, YPR188C, YPR173C, YLR025W, YDL230W, YPL032C, YNL106C

Significant GO terms for this cluster (cluster proteins with this annotation/cluster size)
   biological_process
      GO:8150  biological_process  5/9
      GO:8150  biological_process  5/9
   cellular_component
   molecular_process


CLUSTER: 4 SIZE 53
Members of cluster
YMR055C, YKL082C, YGR155W, YCR088W, YBL105C, YOR299W, YJL185C, YOR127W, YMR273C, YHL007C, YAL004W, YGL095C, YGL126W, YPL115C, YHR149C, YLR229C, YER143W, YPL161C, YDL135C, YHL042W, YMR238W, YGR152C, YOR260W, YER158C, YDR061W, YHR107C, YGR261C, YHR152W, YGL175C, YDR218C, YJR076C, YMR293C, YLR049C, YDR309C, YPR165W, YNL335W, YIL163C, YML095C, YOL020W, YHR061C, YCR086W, YNL271C, YDR439W, YLL038C, YER115C, YBR130C, YBL085W, YNL298W, YNL243W, YGR153W, YKL068W, YML109W, YOR284W

Significant GO terms for this cluster (cluster proteins with this annotation/cluster size)
   biological_process
      GO:8151  cell growth and/or maintenance  26/53
      GO:7154  cell communication  14/53
      GO:3  reproduction  12/53
      GO:7275  development  12/53
      GO:19954  asexual reproduction  12/53
      GO:6139  nucleobase, nucleoside, nucleotide and nucleic acid metabolism  3/53
   cellular_component
   molecular_process


CLUSTER: 55 SIZE 7
Members of cluster
YCR066W, YCR067C, YKL153W, YBR134W, YGL200C, YOR128C, YGL058W

Significant GO terms for this cluster (cluster proteins with this annotation/cluster size)
   biological_process
      GO:8150  biological_process  4/7
      GO:8150  biological_process  4/7
   cellular_component
   molecular_process


CLUSTER: 114 SIZE 2
Members of cluster
YER127W, YDR299W

Significant GO terms for this cluster (cluster proteins with this annotation/cluster size)
   biological_process
      GO:42254  ribosome biogenesis and assembly  1/2
      GO:16043  cell organization and biogenesis  1/2
      GO:7028  cytoplasm organization and biogenesis  1/2
   cellular_component
   molecular_process


CLUSTER: 76 SIZE 5
Members of cluster
YGL214W, YLL027W, YER131W, YGL189C, YLR435W

Significant GO terms for this cluster (cluster proteins with this annotation/cluster size)
   biological_process
      GO:19538  protein metabolism  2/5
      GO:9059  macromolecule biosynthesis  2/5
      GO:9058  biosynthesis  2/5
   cellular_component
   molecular_process


CLUSTER: 128 SIZE 2
Members of cluster
YPL003W, YPR066W

Significant GO terms for this cluster (cluster proteins with this annotation/cluster size)
   biological_process
      GO:19538  protein metabolism  2/2
      GO:9057  macromolecule catabolism  2/2
      GO:9056  catabolism  2/2
   cellular_component
   molecular_process


CLUSTER: 56 SIZE 2
Members of cluster
YDL150W, YKR025W

Significant GO terms for this cluster (cluster proteins with this annotation/cluster size)
   biological_process
      GO:6139  nucleobase, nucleoside, nucleotide and nucleic acid metabolism  2/2
   cellular_component
   molecular_process


CLUSTER: 5 SIZE 25
Members of cluster
YPL191C, YOR174W, YDR152W, YGL127C, YDR408C, YPR141C, YOL135C, YLL033W, YPL064C, YDR016C, YMR112C, YAL036C, YCR063W, YER068W, YNR010W, YGR113W, YBR253W, YGR173W, YGL061C, YER016W, YNL173C, YNL180C, YDR308C, YIL128W, YLR052W

Significant GO terms for this cluster (cluster proteins with this annotation/cluster size)
   biological_process
      GO:6139  nucleobase, nucleoside, nucleotide and nucleic acid metabolism  8/25
   cellular_component
   molecular_process


CLUSTER: 48 SIZE 39
Members of cluster
YNL025C, YDR412W, YDR110W, YPL093W, YER161C, YLR457C, YOR074C, YDR212W, YDL065C, YDR040C, YML038C, YAR018C, YOR324C, YOR368W, YAL028W, YIL150C, YLR071C, YGL013C, YLR233C, YDR460W, YIL061C, YBL106C, YDR264C, YGL201C, YLR239C, YCL059C, YCL017C, YPL194W, YLR288C, YHR098C, YGR172C, YDR235W, YDR026C, YNR063W, YDL175C, YAL049C, YGR160W, YPL050C, YNL094W

Significant GO terms for this cluster (cluster proteins with this annotation/cluster size)
   biological_process
      GO:6259  DNA metabolism  5/39
      GO:278  mitotic cell cycle  3/39
      GO:84  S phase of mitotic cell cycle  3/39
      GO:7049  cell cycle  3/39
      GO:67  DNA replication and chromosome cycle  3/39
   cellular_component
   molecular_process


CLUSTER: 176 SIZE 2
Members of cluster
YMR106C, YOR302W

Significant GO terms for this cluster (cluster proteins with this annotation/cluster size)
   biological_process
      GO:6974  response to DNA damage stimulus  1/2
      GO:9719  response to endogenous stimulus  1/2
      GO:6950  response to stress  1/2
   cellular_component
   molecular_process


CLUSTER: 70 SIZE 4
Members of cluster
YIL160C, YHR160C, YDR142C, YGR239C

Significant GO terms for this cluster (cluster proteins with this annotation/cluster size)
   biological_process
      GO:6810  transport  3/4
   cellular_component
   molecular_process


CLUSTER: 47 SIZE 2
Members of cluster
YBR193C, YGR104C

Significant GO terms for this cluster (cluster proteins with this annotation/cluster size)
   biological_process
      GO:6139  nucleobase, nucleoside, nucleotide and nucleic acid metabolism  2/2
   cellular_component
   molecular_process


CLUSTER: 75 SIZE 2
Members of cluster
YOR212W, YJR086W

Significant GO terms for this cluster (cluster proteins with this annotation/cluster size)
   biological_process
      GO:7154  cell communication  2/2
   cellular_component
   molecular_process


CLUSTER: 66 SIZE 27
Members of cluster
YHR105W, YLR166C, YOR106W, YMR257C, YML001W, YLR078C, YGL104C, YFL038C, YOR036W, YKL143W, YDR084C, YNL263C, YGL161C, YMR053C, YGL198W, YPL246C, YPR107C, YOR292C, YJR093C, YBR205W, YAL047C, YOL129W, YGL212W, YOR197W, YOR034C, YHR086W, YMR071C

Significant GO terms for this cluster (cluster proteins with this annotation/cluster size)
   biological_process
      GO:6810  transport  8/27
   cellular_component
   molecular_process


CLUSTER: 51 SIZE 16
Members of cluster
YBR270C, YGR068C, YMR255W, YLR258W, YMR236W, YNL087W, YKR026C, YGL122C, YBR274W, YER171W, YMR269W, YGL019W, YOL123W, YNL234W, YGL112C, YBL102W

Significant GO terms for this cluster (cluster proteins with this annotation/cluster size)
   biological_process
      GO:8152  metabolism  9/16
      GO:6139  nucleobase, nucleoside, nucleotide and nucleic acid metabolism  7/16
      GO:8283  cell proliferation  5/16
   cellular_component
   molecular_process


CLUSTER: 71 SIZE 19
Members of cluster
YGL024W, YMR224C, YBR133C, YMR314W, YNL023C, YKL130C, YPL059W, YPL070W, YDR503C, YPR020W, YGL170C, YGL187C, YDL154W, YDR326C, YLR291C, YIL105C, YOL130W, YMR068W, YGL025C

Significant GO terms for this cluster (cluster proteins with this annotation/cluster size)
   biological_process
      GO:6974  response to DNA damage stimulus  2/19
   cellular_component
   molecular_process


CLUSTER: 9 SIZE 25
Members of cluster
YGR014W, YOR062C, YDR054C, YOR026W, YKL012W, YER105C, YPR040W, YJR034W, YJL178C, YJL030W, YGR046W, YPL211W, YGR188C, YGL238W, YDL165W, YNL236W, YDR214W, YJL211C, YFR033C, YGL116W, YGL229C, YJL013C, YGR117C, YBR196C, YNL233W

Significant GO terms for this cluster (cluster proteins with this annotation/cluster size)
   biological_process
      GO:8151  cell growth and/or maintenance  12/25
      GO:8283  cell proliferation  9/25
   cellular_component
   molecular_process


CLUSTER: 147 SIZE 3
Members of cluster
YKR024C, YPL175W, YDR215C

Significant GO terms for this cluster (cluster proteins with this annotation/cluster size)
   biological_process
      GO:42254  ribosome biogenesis and assembly  1/3
      GO:16043  cell organization and biogenesis  1/3
      GO:7028  cytoplasm organization and biogenesis  1/3
   cellular_component
   molecular_process


CLUSTER: 11 SIZE 3
Members of cluster
YNL126W, YHR172W, YLR212C

Significant GO terms for this cluster (cluster proteins with this annotation/cluster size)
   biological_process
      GO:8151  cell growth and/or maintenance  3/3
      GO:8283  cell proliferation  2/3
   cellular_component
   molecular_process


CLUSTER: 50 SIZE 16
Members of cluster
YMR291W, YDR206W, YBR057C, YJR083C, YJL114W, YNL218W, YDR477W, YCL055W, YGL115W, YCL046W, YMR102C, YGL192W, YER027C, YDL214C, YGL208W, YML110C

Significant GO terms for this cluster (cluster proteins with this annotation/cluster size)
   biological_process
      GO:278  mitotic cell cycle  2/16
      GO:84  S phase of mitotic cell cycle  2/16
      GO:7049  cell cycle  2/16
      GO:67  DNA replication and chromosome cycle  2/16
   cellular_component
   molecular_process


CLUSTER: 91 SIZE 4
Members of cluster
YLR167W, YEL037C, YLL039C, YER162C

Significant GO terms for this cluster (cluster proteins with this annotation/cluster size)
   biological_process
      GO:19538  protein metabolism  2/4
   cellular_component
   molecular_process
