# Supplementary material for: The Use of Edge-Betweenness Clustering to Investigate Biological Function in Protein Interaction Networks
Source: BMC Bioinformatics. 2005 Mar 1;6:39. doi: 10.1186/1471-2105-6-39 (PMC555937; doi:10.1186/1471-2105-6-39)
Supplement: Additional File 10 — These files provide information on all the clusters (of size > 1) formed when the Gavin, Uetz and Lehner datasets were clustered. Each file name begins with the name of the dataset used in clustering, followed by the number of edges removed to perform the clustering. The files with a name ending 'clusters.txt' list all the members of each cluster and all the GO terms which were found to be significant for that cluster. Files ending with 'proteins-per-GO.txt', give further detail, showing the transcripts in the cluster which had the significant GO annotations. The examples provided show each dataset with the 'best' number of edges removed (see Results section: Difference in clustering between the datasets). For the smallest (Lehner) dataset, examples with greater and fewer numbers of edges removed are also provided. [file 1471-2105-6-39-S10.txt]

Cluster: 32       GO:19538  protein metabolism  2/2
Cluster: 32  GO:19538  IDs: YFR004W YOR261C 

Cluster: 32       GO:9057  macromolecule catabolism  2/2
Cluster: 32  GO:9057  IDs: YFR004W YOR261C 

Cluster: 32       GO:9056  catabolism  2/2
Cluster: 32  GO:9056  IDs: YFR004W YOR261C 

Cluster: 34       GO:8283  cell proliferation  10/42
Cluster: 34  GO:8283  IDs: YDL179W YER179W YDR146C YDL127W YIR025W YIL046W YPL031C YML064C YGL215W YBR138C 

Cluster: 29       GO:8151  cell growth and/or maintenance  10/19
Cluster: 29  GO:8151  IDs: YMR092C YOR181W YCR009C YDR388W YOR122C YIL159W YLR102C YFL039C YNL138W YLL050C 

Cluster: 29       GO:3  reproduction  6/19
Cluster: 29  GO:3  IDs: YOR181W YCR009C YDR388W YOR122C YIL159W YFL039C 

Cluster: 29       GO:7275  development  6/19
Cluster: 29  GO:7275  IDs: YOR181W YCR009C YDR388W YOR122C YIL159W YFL039C 

Cluster: 29       GO:19954  asexual reproduction  6/19
Cluster: 29  GO:19954  IDs: YOR181W YCR009C YDR388W YOR122C YIL159W YFL039C 

Cluster: 29       GO:6810  transport  5/19
Cluster: 29  GO:6810  IDs: YOR181W YCR009C YDR388W YFL039C YLL050C 

Cluster: 146       GO:9719  response to endogenous stimulus  2/2
Cluster: 146  GO:9719  IDs: YDL220C YDR082W 

Cluster: 146       GO:6950  response to stress  2/2
Cluster: 146  GO:6950  IDs: YDL220C YDR082W 

Cluster: 194       GO:8283  cell proliferation  2/2
Cluster: 194  GO:8283  IDs: YJR094C YMR139W 

Cluster: 38       GO:9987  cellular process  19/23
Cluster: 38  GO:9987  IDs: YDR311W YJR010CA YHR128W YGL172W YGR253C YFR002W YML031W YGR120C YMR129W YJL117W YGR119C YDL088C YGL180W YMR153W YKR062W YKL028W YKL103C YPR185W YJL041W 

Cluster: 38       GO:7582  physiological processes  19/23
Cluster: 38  GO:7582  IDs: YDR311W YJR010CA YHR128W YGL172W YGR253C YFR002W YML031W YGR120C YMR129W YJL117W YGR119C YDL088C YGL180W YMR153W YKR062W YKL028W YKL103C YPR185W YJL041W 

Cluster: 38       GO:8151  cell growth and/or maintenance  15/23
Cluster: 38  GO:8151  IDs: YDR311W YJR010CA YHR128W YGL172W YGR253C YFR002W YML031W YGR120C YMR129W YJL117W YGR119C YDL088C YGL180W YMR153W YKR062W YKL028W YKL103C YPR185W YJL041W 

Cluster: 38       GO:8152  metabolism  13/23
Cluster: 38  GO:8152  IDs: YDR311W YJR010CA YHR128W YGL172W YGR253C YFR002W YML031W YGR120C YMR129W YGR119C YDL088C YMR153W YKR062W YKL028W YKL103C YPR185W YJL041W 

Cluster: 38       GO:6139  nucleobase, nucleoside, nucleotide and nucleic acid metabolism  11/23
Cluster: 38  GO:6139  IDs: YDR311W YGL172W YFR002W YML031W YMR129W YGR119C YDL088C YMR153W YKR062W YKL028W YJL041W 

Cluster: 38       GO:6810  transport  10/23
Cluster: 38  GO:6810  IDs: YGL172W YFR002W YML031W YGR120C YMR129W YJL117W YGR119C YDL088C YMR153W YPR185W YJL041W 

Cluster: 38       GO:16043  cell organization and biogenesis  2/23
Cluster: 38  GO:16043  IDs: YGL172W YFR002W YML031W YMR129W YGR119C YDL088C YMR153W YKL103C YPR185W YJL041W 

Cluster: 38       GO:7028  cytoplasm organization and biogenesis  2/23
Cluster: 38  GO:7028  IDs: YGL172W YJL041W 

Cluster: 38       GO:42254  ribosome biogenesis and assembly  2/23
Cluster: 38  GO:42254  IDs: YGL172W YJL041W 

Cluster: 28       GO:8152  metabolism  2/29
Cluster: 28  GO:8152  IDs: YDL143W YOL012C YER031C YNL044W YNR003C 

Cluster: 24       GO:6139  nucleobase, nucleoside, nucleotide and nucleic acid metabolism  6/15
Cluster: 24  GO:6139  IDs: YGL044C YMR061W YDR228C YOR250C YGR252W YDR448W 

Cluster: 24       GO:16070  RNA metabolism  4/15
Cluster: 24  GO:16070  IDs: YGL044C YMR061W YDR228C YOR250C 

Cluster: 36       GO:42254  ribosome biogenesis and assembly  1/3
Cluster: 36  GO:42254  IDs: YLR293C 

Cluster: 36       GO:16043  cell organization and biogenesis  1/3
Cluster: 36  GO:16043  IDs: YLR293C YOR185C 

Cluster: 36       GO:7028  cytoplasm organization and biogenesis  1/3
Cluster: 36  GO:7028  IDs: YLR293C 

Cluster: 153       GO:6974  response to DNA damage stimulus  1/3
Cluster: 153  GO:6974  IDs: YOL034W 

Cluster: 143       GO:42254  ribosome biogenesis and assembly  1/3
Cluster: 143  GO:42254  IDs: YGL030W 

Cluster: 143       GO:16043  cell organization and biogenesis  1/3
Cluster: 143  GO:16043  IDs: YGL030W 

Cluster: 143       GO:7028  cytoplasm organization and biogenesis  1/3
Cluster: 143  GO:7028  IDs: YGL030W 

Cluster: 16       GO:6793  phosphorus metabolism  3/12
Cluster: 16  GO:6793  IDs: YLL019C YHR030C YPL140C 

Cluster: 16       GO:6464  protein modification  3/12
Cluster: 16  GO:6464  IDs: YLL019C YHR030C YPL140C 

Cluster: 16       GO:16310  phosphorylation  3/12
Cluster: 16  GO:16310  IDs: YLL019C YHR030C YPL140C 

Cluster: 16       GO:6796  phosphate metabolism  3/12
Cluster: 16  GO:6796  IDs: YLL019C YHR030C YPL140C 

Cluster: 41       GO:16070  RNA metabolism  4/32
Cluster: 41  GO:16070  IDs: YOL021C YPR082C YBR055C YKR086W 

Cluster: 18       GO:8152  metabolism  15/30
Cluster: 18  GO:8152  IDs: YLR275W YNL118C YOR319W YGR158C YBL026W YLR264W YDR378C YER112W YOR159C YOR167C YOL149W YPR017C YDL111C YER146W YNL147W YJR022W YPR182W YDL160C 

Cluster: 18       GO:6139  nucleobase, nucleoside, nucleotide and nucleic acid metabolism  13/30
Cluster: 18  GO:6139  IDs: YLR275W YOR319W YGR158C YBL026W YDR378C YER112W YOR159C YDL111C YER146W YNL147W YJR022W YPR182W YDL160C 

Cluster: 18       GO:16070  RNA metabolism  12/30
Cluster: 18  GO:16070  IDs: YLR275W YOR319W YGR158C YBL026W YDR378C YER112W YOR159C YDL111C YER146W YNL147W YJR022W YPR182W 

Cluster: 18       GO:42254  ribosome biogenesis and assembly  2/30
Cluster: 18  GO:42254  IDs: YGR158C YDL111C 

Cluster: 18       GO:8151  cell growth and/or maintenance  2/30
Cluster: 18  GO:8151  IDs: YLR275W YNL118C YOR319W YGR158C YBL026W YLR264W YDR378C YER112W YOR159C YOR167C YOL149W YPR017C YDL111C YER146W YNL147W YJR022W YPR182W YDL160C 

Cluster: 18       GO:16043  cell organization and biogenesis  2/30
Cluster: 18  GO:16043  IDs: YGR158C YDL111C 

Cluster: 18       GO:7028  cytoplasm organization and biogenesis  2/30
Cluster: 18  GO:7028  IDs: YGR158C YDL111C 

Cluster: 155       GO:16070  RNA metabolism  2/2
Cluster: 155  GO:16070  IDs: YGR075C YDL098C 

Cluster: 155       GO:6139  nucleobase, nucleoside, nucleotide and nucleic acid metabolism  2/2
Cluster: 155  GO:6139  IDs: YGR075C YDL098C 

Cluster: 103       GO:19538  protein metabolism  4/10
Cluster: 103  GO:19538  IDs: YER144C YER094C YOR157C YDL075W 

Cluster: 103       GO:9057  macromolecule catabolism  3/10
Cluster: 103  GO:9057  IDs: YER144C YER094C YOR157C 

Cluster: 103       GO:9056  catabolism  3/10
Cluster: 103  GO:9056  IDs: YER144C YER094C YOR157C 

Cluster: 17       GO:8283  cell proliferation  6/16
Cluster: 17  GO:8283  IDs: YIL035C YMR052W YOR061W YIL144W YOR039W YPL174C 

Cluster: 17       GO:6793  phosphorus metabolism  3/16
Cluster: 17  GO:6793  IDs: YIL035C YOR061W YOR039W 

Cluster: 17       GO:6464  protein modification  3/16
Cluster: 17  GO:6464  IDs: YIL035C YOR061W YOR039W 

Cluster: 17       GO:16310  phosphorylation  3/16
Cluster: 17  GO:16310  IDs: YIL035C YOR061W YOR039W 

Cluster: 17       GO:6796  phosphate metabolism  3/16
Cluster: 17  GO:6796  IDs: YIL035C YOR061W YOR039W 

Cluster: 102       GO:6793  phosphorus metabolism  2/5
Cluster: 102  GO:6793  IDs: YGR040W YDL159W 

Cluster: 102       GO:6464  protein modification  2/5
Cluster: 102  GO:6464  IDs: YGR040W YDL159W 

Cluster: 102       GO:16310  phosphorylation  2/5
Cluster: 102  GO:16310  IDs: YGR040W YDL159W 

Cluster: 102       GO:6796  phosphate metabolism  2/5
Cluster: 102  GO:6796  IDs: YGR040W YDL159W 

Cluster: 102       GO:19538  protein metabolism  2/5
Cluster: 102  GO:19538  IDs: YGR040W YDL159W 

Cluster: 102       GO:7154  cell communication  2/5
Cluster: 102  GO:7154  IDs: YGR040W YDL159W 

Cluster: 101       GO:6139  nucleobase, nucleoside, nucleotide and nucleic acid metabolism  6/11
Cluster: 101  GO:6139  IDs: YPL153C YMR179W YOR213C YHR031C YDR217C YPL138C 

Cluster: 101       GO:8152  metabolism  6/11
Cluster: 101  GO:8152  IDs: YPL153C YMR179W YOR213C YHR031C YDR217C YPL138C 

Cluster: 101       GO:6259  DNA metabolism  3/11
Cluster: 101  GO:6259  IDs: YPL153C YOR213C YHR031C YDR217C YPL138C 

Cluster: 101       GO:6974  response to DNA damage stimulus  2/11
Cluster: 101  GO:6974  IDs: YPL153C YDR217C 

Cluster: 101       GO:6950  response to stress  2/11
Cluster: 101  GO:6950  IDs: YPL153C YDR217C 

Cluster: 101       GO:9719  response to endogenous stimulus  2/11
Cluster: 101  GO:9719  IDs: YPL153C YDR217C 

Cluster: 104       GO:7275  development  3/15
Cluster: 104  GO:7275  IDs: YGL233W YAL041W YBR102C 

Cluster: 104       GO:3  reproduction  3/15
Cluster: 104  GO:3  IDs: YGL233W YAL041W YBR102C 

Cluster: 104       GO:19954  asexual reproduction  3/15
Cluster: 104  GO:19954  IDs: YGL233W YAL041W YBR102C 

Cluster: 99       GO:16070  RNA metabolism  2/2
Cluster: 99  GO:16070  IDs: YJL203W YDL043C 

Cluster: 99       GO:6139  nucleobase, nucleoside, nucleotide and nucleic acid metabolism  2/2
Cluster: 99  GO:6139  IDs: YJL203W YDL043C 

Cluster: 177       GO:19538  protein metabolism  2/2
Cluster: 177  GO:19538  IDs: YKL048C YJR113C 

Cluster: 177       GO:6464  protein modification  1/2
Cluster: 177  GO:6464  IDs: YKL048C 

Cluster: 177       GO:6796  phosphate metabolism  1/2
Cluster: 177  GO:6796  IDs: YKL048C 

Cluster: 177       GO:6793  phosphorus metabolism  1/2
Cluster: 177  GO:6793  IDs: YKL048C 

Cluster: 177       GO:16310  phosphorylation  1/2
Cluster: 177  GO:16310  IDs: YKL048C 

Cluster: 22       GO:8150  biological_process  16/22
Cluster: 22  GO:8150  IDs: YPL110C YGR024C YMR226C YGL221C YIL082W YDR273W YFL061W YKL090W YFR052W YNL189W YPL214C YHL009C YJR133W YLR303W YOL058W YML028W 

Cluster: 22       GO:8151  cell growth and/or maintenance  1/22
Cluster: 22  GO:8151  IDs: YFR052W YNL189W YPL214C YHL009C YJR133W YLR303W YOL058W YML028W 

Cluster: 139       GO:19538  protein metabolism  2/2
Cluster: 139  GO:19538  IDs: YLR340W YDL081C 

Cluster: 139       GO:9059  macromolecule biosynthesis  2/2
Cluster: 139  GO:9059  IDs: YLR340W YDL081C 

Cluster: 139       GO:9058  biosynthesis  2/2
Cluster: 139  GO:9058  IDs: YLR340W YDL081C 

Cluster: 39       GO:16070  RNA metabolism  5/14
Cluster: 39  GO:16070  IDs: YDR416W YGR129W YJR050W YLR117C YBR188C 

Cluster: 20       GO:8150  biological_process  23/31
Cluster: 20  GO:8150  IDs: YLR273C YOR158W YDL133W YKL173W YOL032W YPL192C YLL009C YDL001W YBL030C YDL173W YOR023C YDL126C YOL010W YLR130C YJR134C YBL103C YOL036W YCR082W YCL011C YOR245C YNL098C YBR272C YDR160W 

Cluster: 190       GO:278  mitotic cell cycle  1/2
Cluster: 190  GO:278  IDs: 

Cluster: 190       GO:84  S phase of mitotic cell cycle  1/2
Cluster: 190  GO:84  IDs: 

Cluster: 190       GO:7049  cell cycle  1/2
Cluster: 190  GO:7049  IDs: YLL004W 

Cluster: 190       GO:67  DNA replication and chromosome cycle  1/2
Cluster: 190  GO:67  IDs: YLL004W 

Cluster: 123       GO:8151  cell growth and/or maintenance  3/3
Cluster: 123  GO:8151  IDs: YBR254C YKR068C YDR472W 

Cluster: 123       GO:6810  transport  3/3
Cluster: 123  GO:6810  IDs: YBR254C YKR068C YDR472W 

Cluster: 60       GO:9987  cellular process  8/9
Cluster: 60  GO:9987  IDs: YPL149W YBL078C YNR007C YHR171W YAR031W YMR159C YBR217W YMR183C 

Cluster: 60       GO:7582  physiological processes  8/9
Cluster: 60  GO:7582  IDs: YPL149W YBL078C YNR007C YHR171W YAR031W YMR159C YBR217W YMR183C 

Cluster: 60       GO:8151  cell growth and/or maintenance  7/9
Cluster: 60  GO:8151  IDs: YPL149W YBL078C YNR007C YHR171W YAR031W YMR159C YBR217W YMR183C 

Cluster: 60       GO:6810  transport  6/9
Cluster: 60  GO:6810  IDs: YPL149W YBL078C YNR007C YHR171W YBR217W YMR183C 

Cluster: 68       GO:19538  protein metabolism  2/4
Cluster: 68  GO:19538  IDs: YOL139C YOR276W 

Cluster: 68       GO:9059  macromolecule biosynthesis  2/4
Cluster: 68  GO:9059  IDs: YOL139C YOR276W 

Cluster: 68       GO:9058  biosynthesis  2/4
Cluster: 68  GO:9058  IDs: YOL139C YOR276W 

Cluster: 172       GO:6139  nucleobase, nucleoside, nucleotide and nucleic acid metabolism  2/2
Cluster: 172  GO:6139  IDs: YPR018W YBR195C 

Cluster: 172       GO:6950  response to stress  1/2
Cluster: 172  GO:6950  IDs: YBR195C 

Cluster: 172       GO:6974  response to DNA damage stimulus  1/2
Cluster: 172  GO:6974  IDs: YBR195C 

Cluster: 172       GO:9719  response to endogenous stimulus  1/2
Cluster: 172  GO:9719  IDs: YBR195C 

Cluster: 192       GO:6139  nucleobase, nucleoside, nucleotide and nucleic acid metabolism  2/2
Cluster: 192  GO:6139  IDs: YJL025W YBL014C 

Cluster: 7       GO:19538  protein metabolism  7/35
Cluster: 7  GO:19538  IDs: YJR090C YFL009W YDR139C YDR328C YGR118W YNL244C YDL132W 

Cluster: 7       GO:9057  macromolecule catabolism  5/35
Cluster: 7  GO:9057  IDs: YJR090C YFL009W YDR139C YDR328C YDL132W 

Cluster: 7       GO:9056  catabolism  5/35
Cluster: 7  GO:9056  IDs: YJR090C YFL009W YDR139C YDR328C YDL132W 

Cluster: 54       GO:9987  cellular process  2/20
Cluster: 54  GO:9987  IDs: YOR047C YFR047C 

Cluster: 54       GO:7582  physiological processes  2/20
Cluster: 54  GO:7582  IDs: YOR047C YFR047C 

Cluster: 54       GO:8152  metabolism  1/20
Cluster: 54  GO:8152  IDs: YOR047C YFR047C 

Cluster: 161       GO:19538  protein metabolism  4/5
Cluster: 161  GO:19538  IDs: YGR232W YOR259C YDR394W YOR117W 

Cluster: 161       GO:9057  macromolecule catabolism  4/5
Cluster: 161  GO:9057  IDs: YGR232W YOR259C YDR394W YOR117W 

Cluster: 161       GO:8152  metabolism  4/5
Cluster: 161  GO:8152  IDs: YGR232W YOR259C YDR394W YOR117W 

Cluster: 161       GO:9056  catabolism  4/5
Cluster: 161  GO:9056  IDs: YGR232W YOR259C YDR394W YOR117W 

Cluster: 125       GO:8150  biological_process  5/9
Cluster: 125  GO:8150  IDs: YLR429W YGR122W YPR173C YPL032C YNL106C 

Cluster: 4       GO:8151  cell growth and/or maintenance  26/53
Cluster: 4  GO:8151  IDs: YMR055C YCR088W YBL105C YOR127W YMR273C YHL007C YGL095C YGL126W YPL115C YLR229C YPL161C YMR238W YGR152C YOR260W YHR107C YGR261C YHR152W YDR218C YJR076C YDR309C YPR165W YML095C YOL020W YHR061C YNL271C YLL038C YBR130C YBL085W YNL298W YNL243W YKL068W YML109W 

Cluster: 4       GO:7154  cell communication  14/53
Cluster: 4  GO:7154  IDs: YBL105C YOR127W YHL007C YPL115C YLR229C YPL161C YDL135C YGR152C YDR309C YPR165W YHR061C YNL271C YBL085W YNL298W 

Cluster: 4       GO:3  reproduction  12/53
Cluster: 4  GO:3  IDs: YOR127W YPL115C YLR229C YGR152C YHR107C YJR076C YDR309C YPR165W YHR061C YNL271C YNL298W YNL243W 

Cluster: 4       GO:7275  development  12/53
Cluster: 4  GO:7275  IDs: YOR127W YPL115C YLR229C YGR152C YHR107C YJR076C YDR309C YPR165W YHR061C YNL271C YNL298W YNL243W 

Cluster: 4       GO:19954  asexual reproduction  12/53
Cluster: 4  GO:19954  IDs: YOR127W YPL115C YLR229C YGR152C YHR107C YJR076C YDR309C YPR165W YHR061C YNL271C YNL298W YNL243W 

Cluster: 4       GO:6139  nucleobase, nucleoside, nucleotide and nucleic acid metabolism  3/53
Cluster: 4  GO:6139  IDs: YML095C YBR130C YKL068W 

Cluster: 55       GO:8150  biological_process  4/7
Cluster: 55  GO:8150  IDs: YKL153W YBR134W YGL200C YGL058W 

Cluster: 114       GO:42254  ribosome biogenesis and assembly  1/2
Cluster: 114  GO:42254  IDs: YER127W 

Cluster: 114       GO:16043  cell organization and biogenesis  1/2
Cluster: 114  GO:16043  IDs: YER127W 

Cluster: 114       GO:7028  cytoplasm organization and biogenesis  1/2
Cluster: 114  GO:7028  IDs: YER127W 

Cluster: 76       GO:19538  protein metabolism  2/5
Cluster: 76  GO:19538  IDs: YER131W YGL189C 

Cluster: 76       GO:9059  macromolecule biosynthesis  2/5
Cluster: 76  GO:9059  IDs: YER131W YGL189C 

Cluster: 76       GO:9058  biosynthesis  2/5
Cluster: 76  GO:9058  IDs: YER131W YGL189C 

Cluster: 128       GO:19538  protein metabolism  2/2
Cluster: 128  GO:19538  IDs: YPL003W YPR066W 

Cluster: 128       GO:9057  macromolecule catabolism  2/2
Cluster: 128  GO:9057  IDs: YPL003W YPR066W 

Cluster: 128       GO:9056  catabolism  2/2
Cluster: 128  GO:9056  IDs: YPL003W YPR066W 

Cluster: 56       GO:6139  nucleobase, nucleoside, nucleotide and nucleic acid metabolism  2/2
Cluster: 56  GO:6139  IDs: YDL150W YKR025W 

Cluster: 5       GO:6139  nucleobase, nucleoside, nucleotide and nucleic acid metabolism  8/25
Cluster: 5  GO:6139  IDs: YOR174W YOL135C YMR112C YER068W YNR010W YBR253W YDR308C YIL128W 

Cluster: 48       GO:6259  DNA metabolism  5/39
Cluster: 48  GO:6259  IDs: YDR110W YOR074C YIL150C YDR460W YGL201C 

Cluster: 48       GO:278  mitotic cell cycle  3/39
Cluster: 48  GO:278  IDs: 

Cluster: 48       GO:84  S phase of mitotic cell cycle  3/39
Cluster: 48  GO:84  IDs: 

Cluster: 48       GO:7049  cell cycle  3/39
Cluster: 48  GO:7049  IDs: YOR074C YIL150C YDR460W YGL201C 

Cluster: 48       GO:67  DNA replication and chromosome cycle  3/39
Cluster: 48  GO:67  IDs: YOR074C YIL150C YGL201C 

Cluster: 176       GO:6974  response to DNA damage stimulus  1/2
Cluster: 176  GO:6974  IDs: YMR106C 

Cluster: 176       GO:9719  response to endogenous stimulus  1/2
Cluster: 176  GO:9719  IDs: YMR106C 

Cluster: 176       GO:6950  response to stress  1/2
Cluster: 176  GO:6950  IDs: YMR106C 

Cluster: 70       GO:6810  transport  3/4
Cluster: 70  GO:6810  IDs: YHR160C YDR142C YGR239C 

Cluster: 47       GO:6139  nucleobase, nucleoside, nucleotide and nucleic acid metabolism  2/2
Cluster: 47  GO:6139  IDs: YBR193C YGR104C 

Cluster: 75       GO:7154  cell communication  2/2
Cluster: 75  GO:7154  IDs: YOR212W YJR086W 

Cluster: 66       GO:6810  transport  8/27
Cluster: 66  GO:6810  IDs: YLR166C YOR106W YML001W YLR078C YFL038C YOR036W YNL263C YGL212W 

Cluster: 51       GO:8152  metabolism  9/16
Cluster: 51  GO:8152  IDs: YMR255W YLR258W YMR236W YKR026C YGL122C YER171W YGL019W YOL123W YGL112C YBL102W 

Cluster: 51       GO:6139  nucleobase, nucleoside, nucleotide and nucleic acid metabolism  7/16
Cluster: 51  GO:6139  IDs: YMR255W YMR236W YGL122C YER171W YGL019W YOL123W YGL112C 

Cluster: 51       GO:8283  cell proliferation  5/16
Cluster: 51  GO:8283  IDs: YMR236W YBR274W YER171W YGL019W YGL112C 

Cluster: 71       GO:6974  response to DNA damage stimulus  2/19
Cluster: 71  GO:6974  IDs: YMR224C YDL154W 

Cluster: 9       GO:8151  cell growth and/or maintenance  12/25
Cluster: 9  GO:8151  IDs: YGR014W YDR054C YOR026W YKL012W YER105C YJR034W YJL030W YPL211W YGR188C YDL165W YNL236W YGL116W YGL229C YJL013C YBR196C YNL233W 

Cluster: 9       GO:8283  cell proliferation  9/25
Cluster: 9  GO:8283  IDs: YDR054C YOR026W YJL030W YGR188C YDL165W YGL116W YGL229C YJL013C YNL233W 

Cluster: 147       GO:42254  ribosome biogenesis and assembly  1/3
Cluster: 147  GO:42254  IDs: YKR024C 

Cluster: 147       GO:16043  cell organization and biogenesis  1/3
Cluster: 147  GO:16043  IDs: YKR024C 

Cluster: 147       GO:7028  cytoplasm organization and biogenesis  1/3
Cluster: 147  GO:7028  IDs: YKR024C 

Cluster: 11       GO:8151  cell growth and/or maintenance  3/3
Cluster: 11  GO:8151  IDs: YNL126W YHR172W YLR212C 

Cluster: 11       GO:8283  cell proliferation  2/3
Cluster: 11  GO:8283  IDs: YNL126W YLR212C 

Cluster: 50       GO:278  mitotic cell cycle  2/16
Cluster: 50  GO:278  IDs: 

Cluster: 50       GO:84  S phase of mitotic cell cycle  2/16
Cluster: 50  GO:84  IDs: 

Cluster: 50       GO:7049  cell cycle  2/16
Cluster: 50  GO:7049  IDs: YBR057C YNL218W YCL055W YGL192W 

Cluster: 50       GO:67  DNA replication and chromosome cycle  2/16
Cluster: 50  GO:67  IDs: YBR057C YNL218W 

Cluster: 91       GO:19538  protein metabolism  2/4
Cluster: 91  GO:19538  IDs: YLR167W YLL039C 
